# Supplementary material for: Three-dimensional hepatocyte culture system for the study of Echinococcus multilocularis larval development
Source: PLoS Negl Trop Dis. 2018 Mar 14;12(3):e0006309. doi: 10.1371/journal.pntd.0006309 (PMC5868855; doi:10.1371/journal.pntd.0006309)
Supplement: S1 Table — (XLSX) [file pntd.0006309.s012.xlsx]

## Sheet: S1 Table
S1 Table. The details of differentially expressed genes between cultured vesicles and protoscoleces.
Gene_id	Average RPKM for Protoscoleces	Average RPKM for Vesicles	log2 Fold Change	pval	padj
EmuJ_000009500.1	52.1931	443.548	3.2291	0.00029474	0.010751
EmuJ_000017400.1	0.383612	5.27832	3.9829	1.1946e-05	0.0012369
EmuJ_000067900.1	28.1219	150.475	2.5788	0.0030217	0.043686
EmuJ_000071900.1	245.966	2174.21	3.3048	1.2179e-08	6.3054e-06
EmuJ_000072100.1	147.004	1474.44	3.525	2.5113e-07	6.0674e-05
EmuJ_000072200.1	4.71495	31.3358	2.9335	0.00031112	0.010982
EmuJ_000072900.1	12.9774	72.59	2.6173	2.1814e-05	0.0018385
EmuJ_000075900.1	0.661769	6.66348	3.4828	0.0025458	0.039687
EmuJ_000099600.1	1.74455	8.95673	2.5125	0.0015663	0.028695
EmuJ_000102300.1	34.8592	100.972	1.7265	0.0021564	0.035532
EmuJ_000104000.1	1.28017	7.31707	2.6922	0.00010226	0.0053707
EmuJ_000107200.1	366.376	1290.09	1.9888	0.00031762	0.011139
EmuJ_000108800.1	1498.1	4269.58	1.6855	0.0019242	0.033311
EmuJ_000110300.1	182.606	635.891	1.9773	0.00034077	0.011651
EmuJ_000127200.1	50.7201	446.627	3.3038	1.4145e-08	6.9904e-06
EmuJ_000127300.1	1.00161	7.96061	3.155	4.2264e-06	0.0005343
EmuJ_000131300.1	0.156805	6.90806	5.7339	0.0030112	0.043686
EmuJ_000131350.1	0.877336	13.8656	4.2219	0.00066324	0.017087
EmuJ_000131400.1	56.1233	1359.61	4.7906	5.8401e-14	1.2699e-10
EmuJ_000140500.1	3.82494	11.9192	1.8121	0.0016364	0.029456
EmuJ_000158200.1	60.1984	178.816	1.728	0.0033496	0.046981
EmuJ_000190200.1	141.592	397.353	1.713	0.0027763	0.041461
EmuJ_000203000.1	63.1369	172.483	1.631	0.0033533	0.046981
EmuJ_000210400.1	58.3316	164.019	1.6673	0.0020714	0.034807
EmuJ_000223800.1	234.064	369.952	1.6388	0.0034478	0.047943
EmuJ_000250300.1	69.1434	237.569	1.9447	0.0028757	0.04252
EmuJ_000258200.1	78.3556	271.934	1.9823	0.00040438	0.012702
EmuJ_000260500.1	16.9702	63.1821	2.0793	0.00065494	0.016954
EmuJ_000260600.1	11.0831	40.0311	2.0292	0.00052464	0.014975
EmuJ_000262050.1	234.805	625.975	1.571	0.0032608	0.04616
EmuJ_000264500.1	62.4338	333.87	2.6004	6.7613e-06	0.00077032
EmuJ_000294450.1	57.1438	161.423	1.6631	0.0021766	0.035532
EmuJ_000303000.1	88.2186	374.299	2.2522	5.6814e-05	0.0034773
EmuJ_000312200.1	60.5096	628.614	3.5077	0.00017873	0.0078988
EmuJ_000317500.1	61.5385	269.813	2.2969	3.7907e-05	0.0027632
EmuJ_000318100.1	45.9866	287.933	2.8416	1.4068e-06	0.0002353
EmuJ_000343700.1	0.723376	2.89002	2.225	0.002665	0.040752
EmuJ_000355300.1	8.09099	220.85	4.9291	1.4273e-14	4.8422e-11
EmuJ_000355400.1	11.8161	124.772	3.5979	2.2328e-08	8.9909e-06
EmuJ_000355500.1	254.106	1163.33	2.3491	0.0010492	0.022322
EmuJ_000355900.1	440.635	3628.78	3.1988	7.4178e-05	0.0041786
EmuJ_000372000.1	0.0957245	1.21707	3.8737	0.00011786	0.0060148
EmuJ_000381100.1	1446.54	4830.29	1.9167	0.00044608	0.013661
EmuJ_000392000.1	59.3245	414.156	2.9644	0.00025403	0.0099429
EmuJ_000392100.1	22.2331	122.012	2.6137	0.00038411	0.012355
EmuJ_000393300.1	7.64024	55.7739	2.9913	0.0002678	0.010252
EmuJ_000393400.1	27.1195	239.153	3.2862	3.3515e-06	0.00045547
EmuJ_000408000.1	1259.43	10764.3	3.2956	0.00026451	0.010234
EmuJ_000425300.1	97.3821	376.307	2.1186	0.00014722	0.0067821
EmuJ_000469500.1	85.6087	230.788	1.629	0.0034545	0.047943
EmuJ_000471500.1	21.5454	169.371	3.1018	0.00099133	0.02146
EmuJ_000483100.1	4.58499	13.8771	1.7656	0.0015613	0.028685
EmuJ_000483200.1	3.36365	13.25	2.1248	0.00080501	0.019171
EmuJ_000486500.1	132.77	489.807	2.0785	0.0015116	0.028399
EmuJ_000494400.1	451.526	1232.55	1.666	0.0031439	0.045033
EmuJ_000511900.1	236.965	837.272	2.0288	0.00052477	0.014975
EmuJ_000519900.1	6.81235	56.4704	3.1764	0.0030391	0.043879
EmuJ_000522100.1	10.3158	57.6438	2.6906	7.5698e-06	0.0008313
EmuJ_000531500.1	10.8056	45.7859	2.2317	6.8715e-05	0.003995
EmuJ_000534400.1	40.5463	285.788	2.9604	0.0035566	0.048728
EmuJ_000548500.1	24.1772	75.7742	1.7886	0.002175	0.035532
EmuJ_000552500.1	8.15172	143.822	4.3066	4.6405e-07	9.8925e-05
EmuJ_000570000.1	7.70726	36.8161	2.4165	0.00012124	0.0061307
EmuJ_000571500.1	106.674	317.881	1.786	0.0015926	0.029002
EmuJ_000583100.1	7.82194	25.9827	1.9069	0.0012092	0.024526
EmuJ_000597400.1	69.8758	223.189	1.8547	0.0009223	0.020559
EmuJ_000600800.1	13.5685	55.0997	2.1784	0.00088327	0.020129
EmuJ_000618250.1	0.28463	0.940919	1.9432	0.0021411	0.035446
EmuJ_000619300.1	1.21805	4.0796	1.95	0.00075913	0.018621
EmuJ_000643450.1	70.7426	620.562	3.3428	0.00082854	0.019455
EmuJ_000644000.1	29.44	171.523	2.697	0.00029999	0.0108
EmuJ_000656900.1	85.4027	355.719	2.1978	0.00012963	0.0063435
EmuJ_000657710.1	26.4243	97.4437	2.0528	0.00022732	0.0092219
EmuJ_000658600.1	0.892154	12.7937	3.9874	0.00040208	0.012702
EmuJ_000661800.1	179.809	3074.28	4.2676	5.6825e-12	6.8645e-09
EmuJ_000714000.1	60.9998	506.833	3.2059	2.7898e-08	1.011e-05
EmuJ_000721500.1	9.81796	36.7781	2.1057	0.00022547	0.0091808
EmuJ_000721900.1	5.48329	27.5031	2.5269	0.00049379	0.014653
EmuJ_000724400.1	264.302	776.362	1.7313	0.0036456	0.049328
EmuJ_000741700.1	71.7991	268.338	2.0752	0.00016812	0.0075528
EmuJ_000742900.1	2420.93	28681.6	3.7425	3.7361e-10	3.6926e-07
EmuJ_000746800.1	83.8676	240.673	1.7319	0.002743	0.041305
EmuJ_000756700.1	234.816	643.487	1.6419	0.003403	0.047493
EmuJ_000756800.1	135.119	1242.16	3.3868	9.4355e-09	5.3991e-06
EmuJ_000758100.1	11.0245	51.7856	2.4293	3.2104e-05	0.0025111
EmuJ_000758800.1	383.748	1387.13	2.0502	0.00025288	0.0099429
EmuJ_000763900.1	54.0473	540.717	3.4773	3.1053e-09	2.4115e-06
EmuJ_000768900.1	11.4273	107.625	3.3983	0.0003577	0.012077
EmuJ_000769100.1	0.350487	1.63589	2.4096	0.0027328	0.041265
EmuJ_000769200.1	23.4373	165.064	2.9935	2.9522e-07	6.6868e-05
EmuJ_000796600.1	24.127	96.0088	2.2226	0.0012567	0.025116
EmuJ_000802400.1	21.6978	83.3411	2.0838	0.00042576	0.013113
EmuJ_000824600.1	0.760949	4.87136	2.85	0.0023839	0.038171
EmuJ_000834600.1	7.10071	23.0952	1.893	0.0011618	0.023877
EmuJ_000858600.1	178.274	611.69	1.9474	0.0025546	0.039687
EmuJ_000865600.1	86.1499	654.732	3.1084	1.0599e-07	3.0646e-05
EmuJ_000901300.1	25.1071	206.174	3.2205	5.9389e-08	1.9652e-05
EmuJ_000902600.1	54.956	269.481	2.4922	0.0022809	0.036848
EmuJ_000937100.1	28.2851	283.745	3.503	4.1571e-09	2.9405e-06
EmuJ_000938200.1	2.01085	12.1145	2.7849	1.9716e-05	0.0016878
EmuJ_000950500.1	9.76511	182.64	4.4138	1.8092e-05	0.0015863
EmuJ_000965200.1	9.83535	57.629	2.7173	2.5363e-06	0.00037773
EmuJ_000967800.1	31.6861	106.957	1.924	0.00045361	0.013775
EmuJ_000980100.1	0.875801	3.78027	2.3337	0.001685	0.03018
EmuJ_000990500.1	9.74316	56.6586	2.6791	8.4761e-05	0.004667
EmuJ_000991400.1	31.8988	156.533	2.4962	1.6874e-05	0.0015162
EmuJ_000994600.1	282.176	967.349	1.9445	0.00037709	0.012343
EmuJ_001021500.1	144.347	542.174	2.0814	0.00033208	0.011535
EmuJ_001028500.1	1821.29	5582.05	1.7876	0.0008887	0.020129
EmuJ_001030900.1	35.6209	147.143	2.2018	0.00081715	0.019355
EmuJ_001031000.1	19.6871	77.5293	2.1406	0.00012848	0.0063435
EmuJ_001035700.1	40.3152	130.147	1.8526	0.00072727	0.018052
EmuJ_001036600.1	44.974	121.085	1.5965	0.0033076	0.046556
EmuJ_001057400.1	3.89694	16.9086	2.2719	0.00025714	0.01002
EmuJ_001080200.1	7.2504	33.3138	2.4023	0.0030632	0.044057
EmuJ_001087900.1	148.859	673.61	2.3705	0.0016971	0.030346
EmuJ_001105600.1	3.60224	33.742	3.399	5.0944e-07	0.00010068
EmuJ_001112700.1	9.25837	104.495	3.7095	0.00054071	0.015156
EmuJ_001113100.1	19.6219	186.543	3.4425	1.5548e-08	7.3495e-06
EmuJ_001127100.1	44.774	147.257	1.89	0.0020914	0.035089
EmuJ_001129100.1	67.0303	407.152	2.8056	0.0016479	0.029614
EmuJ_001135600.1	1.45153	8.36908	2.668	2.0977e-05	0.0017817
EmuJ_001135700.1	34.0342	178.564	2.5418	5.519e-06	0.00067752
EmuJ_001135800.1	0.526039	2.85956	2.5889	0.00058736	0.015925
EmuJ_001135900.1	13.968	63.005	2.3247	9.8505e-05	0.0051988
EmuJ_001136100.1	14.9992	59.6759	2.1491	0.00014267	0.0066571
EmuJ_001136200.1	3.75667	26.4001	2.9517	6.0063e-07	0.00011259
EmuJ_001137800.1	4.95627	25.6307	2.5661	1.4673e-05	0.0014118
EmuJ_001142200.1	41.6034	203.955	2.4877	1.7104e-05	0.0015242
EmuJ_001146700.1	162.238	463.596	1.7083	0.0019512	0.033516
EmuJ_001164300.1	98.0322	332.055	1.945	0.00046494	0.014002
EmuJ_001164400.1	42.5568	127.328	1.7567	0.0015279	0.028399
EmuJ_001167200.1	8.37578	46.5166	2.6415	9.3764e-05	0.0049971
EmuJ_001167500.1	1.98966	11.6207	2.6929	0.00098764	0.02146
EmuJ_001168200.1	19.6047	88.8827	2.3371	0.00062225	0.01642
EmuJ_001172600.1	3.59303	31.6558	3.2921	3.6149e-05	0.0027104
EmuJ_001190700.1	0.111712	1.10118	3.4648	0.0006909	0.017509
EmuJ_001190800.1	3.86305	23.4269	2.7704	0.00013018	0.0063435
EmuJ_001200200.1	44.9258	126.142	1.6608	0.0025025	0.039346
EmuJ_001201300.1	5.03883	330.169	6.2644	2.1475e-08	8.9798e-06
EmuJ_000041700.1	131.055	26.3047	-2.0868	0.00030716	0.010878
EmuJ_000043400.1	12.2928	1.25318	-3.0337	0.0015789	0.028838
EmuJ_000043700.1	5.50525	0.406983	-3.5576	0.0025947	0.039915
EmuJ_000044200.1	81.7167	3.20035	-4.434	0.00037065	0.012326
EmuJ_000045300.1	5.30275	0.159734	-4.7462	0.0011263	0.023504
EmuJ_000045700.1	1.82036	0.0508924	-4.8657	0.0011122	0.023254
EmuJ_000050200.1	2.56853	0	/	0.00087509	0.020059
EmuJ_000055300.1	8.92815	0.224535	-5.1363	0.002556	0.039687
EmuJ_000055400.1	29.7925	7.9586	-1.7047	0.0028605	0.04237
EmuJ_000055700.1	25.277	0.586789	-5.2381	1.31e-07	3.48e-05
EmuJ_000059400.1	10.9985	0.770729	-3.5766	0.0010557	0.022366
EmuJ_000061100.1	4.06796	0.845742	-2.0263	0.0019654	0.033516
EmuJ_000062600.1	7.07498	0.484934	-3.6525	3.52e-05	0.002667
EmuJ_000069200.1	128.336	19.4196	-2.4346	0.001825	0.03195
EmuJ_000070900.1	28.1753	5.9942	-1.9681	0.00051322	0.014887
EmuJ_000071400.1	400.576	7.92789	-5.4403	0.00032785	0.011424
EmuJ_000071500.1	194.221	16.1038	-3.3106	3.72e-05	0.00275
EmuJ_000073200.1	198.53	0.731173	-7.7819	1.52e-05	0.0014283
EmuJ_000073700.1	38.0705	3.5379	-3.2322	0.00061394	0.016336
EmuJ_000074700.1	10.2457	0.254443	-5.1065	0.00011271	0.00578
EmuJ_000076000.1	38.6536	0.9351	-5.1061	0.0019661	0.033516
EmuJ_000077100.1	8.87251	8.87251	-6.3373	1.44e-05	0.0014103
EmuJ_000079500.1	72.4019	5.60105	-3.484	0.0035077	0.048396
EmuJ_000080400.1	47.3759	1.78747	-4.4618	0.0005716	0.015575
EmuJ_000083400.1	6.80916	0.141854	-5.274	0.0036554	0.049368
EmuJ_000085700.1	48.436	1.84915	-4.5307	0.0017729	0.031495
EmuJ_000087800.1	38.8367	0.263258	-7.0011	5.36e-05	0.0034093
EmuJ_000087900.1	458.66	3.48391	-6.7979	2.43e-05	0.0019997
EmuJ_000092400.1	155.09	0.985648	-7.1175	6.6e-05	0.0039021
EmuJ_000093400.1	6.85985	0.0330783	-7.4297	1.93e-07	4.99e-05
EmuJ_000097500.1	20.6518	2.44454	-2.8223	6.49e-06	0.00075099
EmuJ_000102700.1	157.906	20.3086	-2.7268	0.00099286	0.02146
EmuJ_000105500.1	11.9593	0.257314	-5.2606	0.00031961	0.011173
EmuJ_000106600.1	2.89902	0.0525431	-5.5591	0.00023833	0.0095614
EmuJ_000106800.1	5.01028	0.0683833	-5.9889	0.00075534	0.018621
EmuJ_000107300.1	9.63232	0.254747	-5.0289	0.0006745	0.017174
EmuJ_000108300.1	9.98461	0.933345	-3.2156	0.0016586	0.029757
EmuJ_000111400.1	11.3279	0.157123	-5.9594	0.00028036	0.010475
EmuJ_000111700.1	5.15028	0.0262274	-7.2451	6.47e-05	0.003846
EmuJ_000114000.1	512.386	48.8633	-3.1841	0.0036188	0.049215
EmuJ_000115400.1	27.6325	2.13025	-3.5243	0.002142	0.035446
EmuJ_000120300.1	143.538	0.971292	-7.0009	9.44e-05	0.0050055
EmuJ_000120400.1	358.846	1.04563	-8.1849	1.78e-14	4.84e-11
EmuJ_000120500.1	805.023	2.26286	-8.2478	3.61e-06	0.0004735
EmuJ_000120600.1	866.482	3.61847	-7.6859	1.08e-08	5.85e-06
EmuJ_000120700.1	52.8945	1.6263	-4.8334	0.00021977	0.0090507
EmuJ_000122500.1	8.21415	0.134453	-5.7248	0.00080456	0.019171
EmuJ_000129000.1	8.0529	0.0558685	-6.8987	7.17e-05	0.0041032
EmuJ_000129500.1	7.50694	1.09319	-2.5229	0.0002718	0.010332
EmuJ_000129900.1	15.6917	0.419394	-5.0277	0.00093331	0.020666
EmuJ_000130100.1	5.3279	0.123734	-5.2195	0.00079886	0.019171
EmuJ_000130200.1	13.3609	0.361956	-5.0416	0.0017758	0.031496
EmuJ_000130600.1	13.7668	2.75212	-2.1069	0.00067443	0.017174
EmuJ_000137200.1	5.97823	0.604933	-3.0776	0.0018706	0.03254
EmuJ_000150200.1	6.90802	0.142921	-5.4211	0.0010229	0.021848
EmuJ_000157900.1	2.96602	0.421097	-2.6049	0.0026719	0.040796
EmuJ_000162700.1	9.50556	1.48153	-2.4416	0.00019552	0.008239
EmuJ_000163900.1	6.04718	1.33404	-1.9391	0.002964	0.043196
EmuJ_000166300.1	41.9199	0.166697	-7.8181	4.89e-05	0.003201
EmuJ_000168600.1	21.699	1.67611	-3.477	1.46e-05	0.0014118
EmuJ_000168700.1	53.0559	7.56199	-2.5756	0.00036603	0.012282
EmuJ_000169800.1	9.23591	1.675	-2.2515	0.00026746	0.010252
EmuJ_000170800.1	24.2828	1.07445	-4.2978	9.57e-06	0.0010009
EmuJ_000172800.1	8.84401	1.19047	-2.6353	0.00013626	0.0064973
EmuJ_000173500.1	22.5941	22.5941	-6.8232	0.0003622	0.012191
EmuJ_000173600.1	3.87106	3.87106	-3.5656	0.0032178	0.045731
EmuJ_000174100.1	10.8035	1.55578	-2.4822	0.0026902	0.040796
EmuJ_000174300.1	15.7704	1.73105	-3.0081	0.00054556	0.015248
EmuJ_000175100.1	3.24324	0.393857	-2.8344	0.00033605	0.011572
EmuJ_000175200.1	3.74731	0.0666714	-5.4407	0.0021339	0.03542
EmuJ_000175300.1	17.5341	2.4518	-2.6249	8.54e-05	0.004667
EmuJ_000176400.1	5.67336	0.27572	-4.1729	0.0019668	0.033516
EmuJ_000178700.1	26.8484	5.13607	-2.1944	0.0016276	0.029393
EmuJ_000185300.1	6.1485	0.79007	-2.7588	0.00034825	0.011869
EmuJ_000185450.1	90.6873	3.97638	-4.2676	0.00018073	0.0079549
EmuJ_000185700.1	165.212	0.595817	-7.8419	2.54e-05	0.0020645
EmuJ_000186600.1	7.2952	1.28299	-2.3179	0.0024116	0.038501
EmuJ_000188000.1	6.77854	0.0352679	-7.4365	0.00015557	0.0071064
EmuJ_000192700.1	2.02137	0.0394232	-5.5164	0.0024164	0.03852
EmuJ_000194900.1	2.40015	0.256993	-3.002	0.00024747	0.0098028
EmuJ_000197700.1	6.52994	0.215789	-4.7346	0.0015315	0.028414
EmuJ_000198600.1	97.7163	6.30378	-3.7318	0.00056517	0.015575
EmuJ_000198700.1	268.786	21.6469	-3.4054	0.00080761	0.019171
EmuJ_000198800.1	203.865	14.0641	-3.6497	0.00053192	0.015021
EmuJ_000205200.1	70.7055	4.90239	-3.6231	0.0032152	0.045731
EmuJ_000206400.1	6.3164	0.0760455	-6.1398	0.00070637	0.017736
EmuJ_000211200.1	5.06194	0.210028	-4.3605	0.0012334	0.024833
EmuJ_000215200.1	6.11328	1.19786	-2.1028	0.0015205	0.028399
EmuJ_000215300.1	3.02003	0.0977042	-4.7218	8.53e-05	0.004667
EmuJ_000217900.1	3.76699	0.131219	-4.6181	0.0023682	0.037976
EmuJ_000218000.1	37.6088	1.56053	-4.3466	0.0017878	0.031606
EmuJ_000219100.1	2.90272	0.0384216	-6.0793	0.00039224	0.012549
EmuJ_000221900.1	23.0187	0.310195	-6.0208	2.64e-07	6.23e-05
EmuJ_000222000.1	12.7707	0.888626	-3.6501	0.0027262	0.041222
EmuJ_000223200.1	33.1193	2.90106	-3.2571	0.00087282	0.020059
EmuJ_000226100.1	3.97774	0.0699622	-5.52	0.0010134	0.021731
EmuJ_000228000.1	76.2955	3.70635	-4.1874	0.0032919	0.04648
EmuJ_000229300.1	42.6663	4.46762	-3.0357	0.0036098	0.049215
EmuJ_000231100.1	9.72856	0.91031	-3.223	0.0035213	0.048521
EmuJ_000232000.1	3.6487	0.118914	-4.7851	0.000657	0.016967
EmuJ_000232100.1	3.80558	0.0469192	-6.188	0.00069831	0.017615
EmuJ_000232300.1	9.29755	0.801802	-3.3676	0.00094846	0.020876
EmuJ_000232400.1	4.84766	0.0890772	-5.5756	0.0014521	0.027504
EmuJ_000233000.1	26.2588	1.6322	-3.767	5.07e-05	0.0032648
EmuJ_000234800.1	6.57865	0.0893456	-6.0425	0.00019112	0.0081654
EmuJ_000236300.1	7.84498	0.576779	-3.5827	0.00071479	0.017824
EmuJ_000237100.1	6.62036	1.21356	-2.1935	0.00082569	0.019432
EmuJ_000237600.1	44.8511	3.49149	-3.4206	0.00025424	0.0099429
EmuJ_000237700.1	188.433	9.04813	-4.1616	0.0015184	0.028399
EmuJ_000238200.1	6.80352	0.0364009	-7.3205	8.1e-05	0.0045188
EmuJ_000240300.1	7.13035	0	/	0.00029784	0.010758
EmuJ_000242800.1	19.6538	0.83369	-4.3428	0.0031598	0.045202
EmuJ_000243300.1	16.0833	0.401135	-5.0947	9.09e-08	2.82e-05
EmuJ_000245200.1	28.7615	1.41098	-4.1206	0.0024923	0.039315
EmuJ_000248200.1	10.9586	0.410084	-4.515	0.0019377	0.033493
EmuJ_000254000.1	19.1674	1.72818	-3.2207	0.00028155	0.010483
EmuJ_000259000.1	2.13595	0.0392371	-5.5315	0.0025626	0.039687
EmuJ_000262100.1	1.30608	0.0233456	-5.6504	0.0014023	0.027032
EmuJ_000263800.1	2351.58	17.061	-6.8236	4.7e-05	0.0031533
EmuJ_000271900.1	24.5742	4.82967	-2.1233	0.0017911	0.031611
EmuJ_000297950.1	3.19918	0.0117526	-7.7153	5.55e-05	0.0034773
EmuJ_000300500.1	10.4301	0.185312	-5.6404	0.0025699	0.039688
EmuJ_000300700.1	3.91458	0.249622	-3.7796	0.0026856	0.040796
EmuJ_000302400.1	3.8516	0.197964	-4.0011	0.0010837	0.022701
EmuJ_000303600.1	15.5138	0.697045	-4.2649	0.0014089	0.027062
EmuJ_000304800.1	3.14972	0.307253	-3.2293	0.00043845	0.013466
EmuJ_000305700.1	43200.5	18.5968	-10.922	7.08e-15	3.85e-11
EmuJ_000316500.1	84.8005	1.09549	-6.0882	0.00026892	0.010259
EmuJ_000318600.1	25.8277	1.02297	-4.4699	0.0019921	0.033735
EmuJ_000319800.1	14.1281	2.51794	-2.3069	0.00016542	0.0074935
EmuJ_000320900.1	6.03478	0.574136	-3.1949	0.00056744	0.015575
EmuJ_000321000.1	6.37157	1.09859	-2.3614	0.0013155	0.025956
EmuJ_000324800.1	19.1939	1.16746	-3.7985	0.0032821	0.046401
EmuJ_000332400.1	37.6747	6.72668	-2.2618	0.0003034	0.010849
EmuJ_000332500.1	32.831	7.12599	-1.9886	0.00082574	0.019432
EmuJ_000334700.1	3.16393	0.112435	-4.5781	2.1e-06	0.00032203
EmuJ_000337800.1	47.4924	3.50856	-3.5373	0.00024669	0.0098028
EmuJ_000337900.1	228.386	36.1424	-2.3646	0.002982	0.04339
EmuJ_000338900.1	24.3588	0.535766	-5.2826	0.0013403	0.02628
EmuJ_000342900.1	13744	495.816	-4.4345	0.0028863	0.04252
EmuJ_000343200.1	26.049	6.63643	-1.7984	0.0020666	0.03478
EmuJ_000350400.1	43.5225	8.47331	-2.1207	0.00035162	0.01191
EmuJ_000356400.1	11.312	0.753705	-3.6427	0.00021816	0.0090507
EmuJ_000356500.1	8.95111	2.15822	-1.8049	0.0032119	0.045731
EmuJ_000356600.1	81.8257	10.4331	-2.755	2.86e-06	0.00041443
EmuJ_000361200.1	7.69758	0.196493	-5.1095	0.0021303	0.035414
EmuJ_000362600.1	126.381	1.22974	-6.483	0.00040542	0.012702
EmuJ_000363800.1	11.7381	2.04069	-2.3063	0.00014706	0.0067821
EmuJ_000364400.1	1.19764	0	/	0.0012938	0.025635
EmuJ_000364500.1	10.9615	0.257334	-5.1838	0.0018476	0.032243
EmuJ_000365600.1	158.653	1.76359	-6.247	0.00038174	0.012343
EmuJ_000375900.1	22.4608	1.61555	-3.6012	0.0021131	0.035232
EmuJ_000377200.1	0.959629	0.0452358	-4.1767	0.001167	0.02392
EmuJ_000377700.1	2.03916	0.286953	-2.519	0.00039359	0.012549
EmuJ_000380300.1	7.02628	1.22604	-2.2965	0.000529	0.015021
EmuJ_000382500.1	0.318267	0	/	0.0032299	0.045832
EmuJ_000390400.1	2.69183	0.0377381	-5.9232	0.00082117	0.019408
EmuJ_000392600.1	4.21197	0.29935	-3.5541	0.00019177	0.0081654
EmuJ_000393250.1	19.3891	4.93164	-1.7769	0.002426	0.038616
EmuJ_000394800.1	8.69825	0.433274	-4.093	0.0002644	0.010234
EmuJ_000396300.1	2.53321	0.0154441	-7.2058	0.0015385	0.028495
EmuJ_000418300.1	19.8629	1.77078	-3.27	7.05e-05	0.0040662
EmuJ_000424200.1	9.61125	0.316689	-4.7206	0.0013377	0.02628
EmuJ_000424600.1	9.18381	0.298337	-4.752	0.0035591	0.048728
EmuJ_000425400.1	5.7378	0.0873069	-5.8797	0.0030652	0.044057
EmuJ_000430200.1	8.78845	0.214104	-5.0886	0.00029665	0.010751
EmuJ_000431200.1	44.7994	0.458672	-6.3821	2.61e-08	1.01e-05
EmuJ_000433200.1	27.8539	0.285028	-6.4422	6.65e-05	0.003906
EmuJ_000433600.1	84.8099	2.6886	-4.6904	0.00096413	0.021048
EmuJ_000434200.1	18.2944	0.498201	-4.9406	0.00059804	0.016054
EmuJ_000434400.1	22.1988	3.42783	-2.4997	0.00018276	0.008012
EmuJ_000439600.1	52.3024	2.23215	-4.3584	0.001416	0.027151
EmuJ_000441900.1	19.8174	4.41584	-1.957	0.00090545	0.020355
EmuJ_000442100.1	8.14516	0.792636	-3.1454	0.00033796	0.011591
EmuJ_000442800.1	14.8726	0.622876	-4.3542	0.0018049	0.031803
EmuJ_000443100.1	11.6348	1.65108	-2.5927	0.00061321	0.016336
EmuJ_000443300.1	27.3118	6.36994	-1.8863	0.00098987	0.02146
EmuJ_000443800.1	62.4893	3.10638	-4.0979	0.0007868	0.018967
EmuJ_000444300.1	11.7007	0.742301	-3.7928	0.00042301	0.013065
EmuJ_000447000.1	2.95661	0.105535	-4.5472	7.1e-06	0.00078781
EmuJ_000447600.1	3.41824	0.582051	-2.3065	0.0025462	0.039687
EmuJ_000447700.1	14.8739	0.363391	-5.1348	6.19e-06	0.00072389
EmuJ_000447900.1	1.11347	0.0400778	-4.4327	0.0010082	0.021663
EmuJ_000448900.1	8.91934	0.407507	-4.2174	0.0019586	0.033516
EmuJ_000456100.1	15.859	0.498414	-4.815	0.0005952	0.016054
EmuJ_000457100.1	6.32004	0.0730898	-6.2403	0.0001285	0.0063435
EmuJ_000457200.1	1.45795	0.0306628	-5.4275	0.00078529	0.018967
EmuJ_000460200.1	6.99942	1.31467	-2.1514	0.0008601	0.019938
EmuJ_000462400.1	10.4166	0.232768	-5.2483	2.05e-08	8.97e-06
EmuJ_000463600.1	11.2202	1.53575	-2.6298	0.0028407	0.042183
EmuJ_000464800.1	32.7565	4.99881	-2.4972	0.00011092	0.0057427
EmuJ_000465800.1	5.85916	0.204994	-4.6316	0.0019705	0.033526
EmuJ_000472200.1	2.01994	0.0457464	-5.3184	4.65e-05	0.0031368
EmuJ_000474000.1	8.35809	0.278975	-4.6886	0.001817	0.031911
EmuJ_000474600.1	179.048	11.4868	-3.7057	0.0036235	0.049215
EmuJ_000477600.1	15.2472	3.1809	-2.0425	0.001956	0.033516
EmuJ_000480800.1	51.6145	11.4783	-1.9551	0.0031897	0.045569
EmuJ_000482400.1	2.13221	0.127294	-3.803	0.00045209	0.013768
EmuJ_000483400.1	2.44813	0	/	2.42e-06	0.00036615
EmuJ_000486900.1	19.8181	1.15667	-3.8658	0.0013262	0.026121
EmuJ_000487900.1	4.94738	0.228776	-4.1855	8.65e-06	0.00092155
EmuJ_000488000.1	9.32616	0.216819	-5.2287	0.0012945	0.025635
EmuJ_000488900.1	117.963	29.5359	-1.7896	0.0019586	0.033516
EmuJ_000489000.1	98.6191	3.56055	-4.5459	2.06e-08	8.97e-06
EmuJ_000489700.1	183.651	1.74737	-6.4982	0.00040834	0.012757
EmuJ_000489800.1	1.60788	0.0755828	-4.1476	3.71e-06	0.00047963
EmuJ_000490800.1	10.7471	0.267657	-5.1482	0.0015281	0.028399
EmuJ_000491200.1	346.388	32.6715	-3.1529	0.0015596	0.028685
EmuJ_000494300.1	6.71227	1.59773	-1.8411	0.0029399	0.043019
EmuJ_000494500.1	56.0837	1.09582	-5.454	8.45e-05	0.004667
EmuJ_000495200.1	8.60428	0.892808	-2.9865	0.00090619	0.020355
EmuJ_000499000.1	79.4977	10.5137	-2.6803	0.0014304	0.02733
EmuJ_000500000.1	12.6443	1.51691	-2.8504	0.0011336	0.02352
EmuJ_000503500.1	10.6272	0.92711	-3.3166	0.00071092	0.017809
EmuJ_000505500.1	81.7018	0.54258	-7.0361	5.47e-05	0.003456
EmuJ_000506600.1	5.61719	0.658951	-2.8182	0.00088365	0.020129
EmuJ_000513000.1	26.7926	5.6948	-2.0002	0.00051929	0.014936
EmuJ_000514800.1	12.5426	2.05854	-2.3988	0.0028239	0.041999
EmuJ_000516000.1	44.3187	0.101912	-8.3904	3.49e-05	0.002667
EmuJ_000524200.1	82.3855	1.03278	-6.141	0.0006036	0.016163
EmuJ_000526700.1	12.5851	0.0597673	-7.5125	1.3e-05	0.0013326
EmuJ_000526800.1	40.2651	0.729039	-5.5386	0.00041014	0.012777
EmuJ_000527400.1	9.03414	0.594376	-3.6838	0.0019561	0.033516
EmuJ_000527800.1	5.45261	0.178515	-4.7322	0.00091918	0.020559
EmuJ_000528800.1	261.743	71.6557	-1.607	0.0027745	0.041461
EmuJ_000530400.1	7.57425	0.142311	-5.5467	0.0013848	0.02679
EmuJ_000530500.2	106.33	2.36976	-5.3035	0.00093092	0.020655
EmuJ_000531100.1	105.087	25.7901	-1.8286	0.0017801	0.03152
EmuJ_000532300.1	2.52916	0.0339267	-6.0509	0.0025697	0.039688
EmuJ_000534700.1	492.017	1.69788	-7.914	6.73e-07	0.00012393
EmuJ_000534800.1	1068.22	60.1476	-3.9068	0.0020508	0.034568
EmuJ_000535300.1	47.0529	1.19961	-5.0408	0.00052442	0.014975
EmuJ_000537200.1	6.61295	0.666748	-3.0481	0.0027676	0.041445
EmuJ_000539800.1	441.437	67.4211	-2.4537	0.00014923	0.0068458
EmuJ_000545700.1	18.1523	0.0554418	-8.046	1.54e-05	0.0014283
EmuJ_000545900.1	3.03428	0		0.0022238	0.036085
EmuJ_000546000.1	6.00739	0		2.8e-05	0.0022381
EmuJ_000546100.1	3.17574	0.0354611	-6.3228	5.26e-05	0.0033618
EmuJ_000546600.1	4.83122	0.0151471	-8.17	0.00021953	0.0090507
EmuJ_000546700.1	3.77446	0.0340906	-6.6221	0.00049465	0.014653
EmuJ_000546800.1	2.90238	0	/	0.00088744	0.020129
EmuJ_000547200.1	1.73403	0.0440753	-5.1467	0.0029853	0.04339
EmuJ_000548100.1	30.7189	0.384285	-6.112	0.00046227	0.013961
EmuJ_000548800.1	55.1643	0.063012	-9.6269	1.97e-06	0.00031012
EmuJ_000548900.1	2.34179	0.0280629	-6.2279	0.0023163	0.037308
EmuJ_000549400.1	50.902	0.0623881	-9.5242	5.76e-06	0.00069582
EmuJ_000549500.1	27.0677	1.05051	-4.4968	0.0024694	0.039147
EmuJ_000554500.1	2.74879	0.0850956	-4.7313	0.00064055	0.016781
EmuJ_000566500.1	187.854	16.5283	-3.2934	7.34e-08	2.35e-05
EmuJ_000566700.1	69.5118	1.61447	-5.2551	0.0012293	0.024796
EmuJ_000566800.1	4.21637	0.110766	-5.0169	0.00066872	0.017147
EmuJ_000569600.1	65.3412	2.94788	-4.2253	0.0021926	0.035737
EmuJ_000570100.1	3.28521	0.0136686	-7.7595	0.00030505	0.010849
EmuJ_000574000.1	5.23242	0.186551	-4.6045	0.0002761	0.010387
EmuJ_000574900.1	5.48456	0.242582	-4.2113	0.0017628	0.031418
EmuJ_000576500.1	20.5425	0.248662	-6.1906	0.00095154	0.020876
EmuJ_000581000.1	10.2963	1.21964	-2.9319	4.09e-06	0.00052308
EmuJ_000583400.1	83.6788	1.53075	-5.5775	0.00065481	0.016954
EmuJ_000584700.1	4.23818	0.45859	-2.9417	3.53e-05	0.002667
EmuJ_000584800.1	11.7059	0.429895	-4.5971	0.00056987	0.015575
EmuJ_000585800.1	27.0969	2.74652	-3.0608	0.0011467	0.023746
EmuJ_000588900.1	60.3479	13.9175	-1.896	0.00076892	0.018744
EmuJ_000591300.1	4.02431	0.269052	-3.6921	0.0031951	0.045587
EmuJ_000591400.1	5.63366	0.200288	-4.6043	0.0024952	0.039315
EmuJ_000591600.1	33.0481	2.40336	-3.5897	0.0011936	0.024301
EmuJ_000592500.1	15.1505	3.46422	-1.9442	0.0036759	0.049522
EmuJ_000594200.1	20.8183	0.487338	-5.2103	0.00065113	0.016936
EmuJ_000596300.1	670.367	166.537	-1.8358	0.0015678	0.028695
EmuJ_000598050.1	15.6342	0.645164	-4.4106	0.0018318	0.032019
EmuJ_000598600.1	4.05111	0.0630101	-5.8517	0.0012777	0.025442
EmuJ_000599500.1	2.34437	0.221184	-3.1651	8.86e-05	0.0047899
EmuJ_000601500.1	2.75804	0.591587	-1.9941	0.0024463	0.038884
EmuJ_000601700.1	13.5322	0.342335	-5.1352	0.00026629	0.010252
EmuJ_000601800.1	21.8904	0.832298	-4.5158	0.002963	0.043196
EmuJ_000605200.1	32.068	5.88695	-2.2035	0.00019081	0.0081654
EmuJ_000605300.1	13.6352	0.194905	-5.8732	0.00014555	0.0067626
EmuJ_000605400.1	40.4687	6.69624	-2.3703	0.00033559	0.011572
EmuJ_000607200.1	64.8796	10.0427	-2.5015	4.8e-05	0.0031798
EmuJ_000607500.1	9.80977	2.1345	-2.0112	0.00085801	0.019932
EmuJ_000610200.1	77.8978	16.9664	-1.9833	0.001383	0.02679
EmuJ_000615100.1	0.713826	0	/	0.0021963	0.035737
EmuJ_000620300.1	2.83533	0.02832	-6.4967	0.0021005	0.035187
EmuJ_000623300.1	3.04237	0.0289654	-6.4964	0.00067437	0.017174
EmuJ_000627500.1	46.6277	3.26475	-3.5974	1.37e-05	0.001352
EmuJ_000628300.1	5.56182	0.0897204	-5.7957	0.0014679	0.027754
EmuJ_000633600.1	16.0345	0.820469	-4.0413	0.0018081	0.031808
EmuJ_000633900.1	48.4138	2.83836	-3.898	0.0018646	0.032488
EmuJ_000634900.1	13.0626	1.99965	-2.5307	7.37e-05	0.0041729
EmuJ_000638900.1	7.29417	0.373319	-4.0259	0.00047698	0.014247
EmuJ_000639900.1	26.8281	0.286995	-6.3906	0.0002935	0.010751
EmuJ_000643400.1	26.1789	0.768533	-4.9368	0.0011585	0.023877
EmuJ_000644200.1	20.3431	0.511141	-5.1072	6.46e-05	0.003846
EmuJ_000645700.1	16.5939	0.684812	-4.3975	0.0026406	0.040548
EmuJ_000646500.1	10.7454	0.744476	-3.6872	0.0024749	0.039147
EmuJ_000646600.1	6.24006	0.092739	-5.8681	0.0009132	0.020471
EmuJ_000646900.1	524.882	4.08981	-6.6698	6.01e-05	0.0036292
EmuJ_000647100.1	2523.8	8.4833	-8.006	2.76e-05	0.0022252
EmuJ_000647300.1	893.537	16.2818	-5.5667	0.00028405	0.01054
EmuJ_000649700.1	34.919	2.32917	-3.6916	0.00054087	0.015156
EmuJ_000649800.1	18.3176	2.12011	-2.8829	0.00027385	0.010362
EmuJ_000650100.1	4.46062	0.312389	-3.6446	0.0014798	0.027883
EmuJ_000650120.1	2.07538	0.188178	-3.2756	4.36e-05	0.0030191
EmuJ_000653000.1	81.8233	21.1597	-1.7401	0.002151	0.035532
EmuJ_000656500.1	4.41801	0.189355	-4.3285	0.0035862	0.048982
EmuJ_000660100.1	8.69397	0.516656	-3.7881	1.04e-06	0.00017784
EmuJ_000664200.1	10.8499	0.3662	-4.6963	0.0029386	0.043019
EmuJ_000665800.1	86.6796	13.2591	-2.4301	4.16e-05	0.0029179
EmuJ_000666800.1	32.392	2.01971	-3.7455	0.0021991	0.035737
EmuJ_000667100.1	14.5629	1.34442	-3.2246	2.51e-07	6.07e-05
EmuJ_000668200.1	20.7862	1.63003	-3.4427	3.77e-05	0.0027632
EmuJ_000668500.1	202.593	18.411	-3.2474	0.00017159	0.0076769
EmuJ_000671000.1	9.45425	0.396447	-4.4032	4.77e-05	0.0031798
EmuJ_000671100.1	4.47124	0.222132	-4.0731	0.00066647	0.01713
EmuJ_000678600.1	2604.51	10.6061	-7.7146	3.35e-05	0.0025987
EmuJ_000679800.1	220.295	0.208685	-9.7679	5.89e-06	0.00070321
EmuJ_000681500.1	1423.16	3.10093	-8.5837	2.22e-09	1.85e-06
EmuJ_000681700.1	97.1398	1.92639	-5.3973	1.07e-07	3.06e-05
EmuJ_000681800.1	2118.28	2.28363	-9.5413	1.17e-09	1.06e-06
EmuJ_000681900.1	5999.87	3.18234	-10.593	1.53e-12	2.38e-09
EmuJ_000682500.1	0.0117969	0.00530583	-3.0524	0.0034511	0.047943
EmuJ_000686700.1	2.04685	0.0863278	-4.3215	0.0012181	0.024662
EmuJ_000686800.1	57.796	9.89488	-2.3139	0.00041531	0.012864
EmuJ_000687200.1	3.8104	0.22862	-3.8217	0.00018413	0.0080336
EmuJ_000703400.1	3.75728	0.0845707	-5.2633	0.00086782	0.020059
EmuJ_000703600.1	24.1296	0.47762	-5.4757	0.0021727	0.035532
EmuJ_000704100.1	35.2656	7.46903	-1.9979	0.00089537	0.020238
EmuJ_000704700.1	5.06534	0.0890265	-5.6338	0.0011989	0.024364
EmuJ_000706000.1	51.2653	0.379472	-6.8904	3.96e-05	0.0028345
EmuJ_000706700.1	20.2013	0.413861	-5.3773	1.78e-05	0.0015717
EmuJ_000706800.1	25.8021	0.528368	-5.4031	0.00073279	0.018148
EmuJ_000707000.1	66.9907	12.3479	-2.2169	0.0002231	0.0091186
EmuJ_000707100.1	29.5208	4.36499	-2.5499	0.00029517	0.010751
EmuJ_000707200.1	10.0214	0.774683	-3.4127	1.61e-05	0.0014837
EmuJ_000709600.1	6.02956	0.399705	-3.677	0.00051601	0.014887
EmuJ_000709800.1	5.06218	0.163477	-4.7622	3.2e-05	0.0025111
EmuJ_000712600.1	50.7557	2.8725	-3.9415	0.0013659	0.026574
EmuJ_000712700.1	1.705	0.00658433	-7.8731	3.84e-05	0.0027657
EmuJ_000715900.1	77.6036	4.4038	-3.9046	0.00022946	0.009274
EmuJ_000716500.1	3.27655	0.0929458	-4.9209	0.001441	0.027415
EmuJ_000717100.1	46.2882	2.79599	-3.8568	4.25e-05	0.0029643
EmuJ_000717200.1	32.3879	1.19049	-4.5531	1.01e-06	0.00017649
EmuJ_000719050.1	4.09768	0.119808	-4.8807	1.94e-05	0.0016774
EmuJ_000723200.1	3.93521	0	/	0.0010717	0.022564
EmuJ_000723300.1	3.38913	0.0329826	-6.5233	0.00086903	0.020059
EmuJ_000725800.1	108.797	1.31724	-6.1076	1.05e-06	0.00017784
EmuJ_000726900.1	2.087	0.258854	-2.7698	0.00084252	0.019699
EmuJ_000730600.1	3.94686	0.11861	-4.8748	0.00087343	0.020059
EmuJ_000731900.1	20.9594	4.86861	-1.8738	0.0013	0.025698
EmuJ_000734300.1	8.6647	0.242525	-4.9433	0.0008764	0.020059
EmuJ_000734600.1	567.426	25.489	-4.2731	0.0026451	0.040561
EmuJ_000734700.1	652.094	34.0839	-4.0561	0.0034632	0.047943
EmuJ_000734800.1	3.52082	0.19197	-4.0071	0.0028821	0.04252
EmuJ_000736500.1	8.89921	2.20661	-1.7849	0.0025592	0.039687
EmuJ_000737200.1	12.7246	0.58999	-4.2	0.0019112	0.033139
EmuJ_000737300.1	17.1159	0.637658	-4.5633	0.0026766	0.040796
EmuJ_000737500.1	51.9566	10.0115	-2.173	0.0010066	0.021663
EmuJ_000737600.1	1.95199	0.301863	-2.409	0.0019898	0.033735
EmuJ_000737700.1	25.1168	4.05431	-2.4297	5.67e-05	0.0034773
EmuJ_000738300.1	7.21175	0.0600041	-6.6613	2.3e-05	0.0019239
EmuJ_000744300.1	12.2446	0.357582	-4.9115	0.00011163	0.0057521
EmuJ_000748800.1	6.46122	0.0373196	-7.1747	9.13e-09	5.4e-06
EmuJ_000753700.1	6.09497	0.327458	-4.0133	0.00020617	0.0086211
EmuJ_000756500.1	23.1651	0.126082	-7.3146	7.07e-05	0.0040662
EmuJ_000756600.1	27.8355	0.916942	-4.6747	0.00059661	0.016054
EmuJ_000756900.1	35.206	0.261989	-6.904	0.00013266	0.0063536
EmuJ_000757000.1	137.835	2.23814	-5.7222	0.00059664	0.016054
EmuJ_000761200.1	9.29525	1.03898	-2.972	0.0028945	0.042541
EmuJ_000762900.1	78.7398	0.819101	-6.3578	1.66e-05	0.0015016
EmuJ_000767400.1	82.6569	2.36088	-4.9109	0.00045762	0.013858
EmuJ_000772900.1	4.42144	0.531258	-2.82	0.0016183	0.029274
EmuJ_000773000.1	13.8369	0.615498	-4.2485	0.0036183	0.049215
EmuJ_000774800.1	15.2319	2.80065	-2.244	0.00075782	0.018621
EmuJ_000774900.1	17.4467	3.12881	-2.2502	0.00051436	0.014887
EmuJ_000775800.1	41.2229	6.72236	-2.3471	5.61e-05	0.0034773
EmuJ_000779400.1	31.4816	4.32635	-2.6198	0.0015472	0.028607
EmuJ_000781500.1	279.93	78.2807	-1.6085	0.0032334	0.045832
EmuJ_000785500.1	5.49188	0.432886	-3.4091	0.00092281	0.020559
EmuJ_000787300.1	4.0445	0.0971532	-5.1893	0.0015232	0.028399
EmuJ_000788100.1	11.3745	2.22541	-2.1607	0.00030535	0.010849
EmuJ_000791000.1	91.2788	18.7417	-2.0522	0.0003792	0.012343
EmuJ_000796300.1	14.4867	0.32819	-5.2729	0.00064785	0.016891
EmuJ_000796700.1	17.0989	0.81672	-4.2162	0.0025373	0.039687
EmuJ_000796800.1	26.6138	1.26218	-4.2113	0.0033101	0.046556
EmuJ_000797600.1	26.1136	1.43177	-3.9812	0.00039937	0.012691
EmuJ_000797700.1	23.9221	0.200239	-6.6978	0.00053342	0.015024
EmuJ_000798600.1	9.35519	0.533664	-3.9358	0.00010672	0.0055783
EmuJ_000799200.1	5.91771	0.893984	-2.4898	0.00019093	0.0081654
EmuJ_000802100.1	2.66606	0.0226178	-6.7168	0.0016084	0.029241
EmuJ_000804000.1	17.2542	4.46705	-1.7024	0.002844	0.042183
EmuJ_000806200.1	38.7019	0.761419	-5.4295	0.00083118	0.019475
EmuJ_000806300.1	3.00908	0.403539	-2.6586	0.00078293	0.018967
EmuJ_000815000.1	22.0985	4.69297	-1.9942	0.00061957	0.016389
EmuJ_000815100.1	1.92262	0.274324	-2.548	0.0014383	0.027415
EmuJ_000816800.1	27.9699	0.974519	-4.6397	0.00037345	0.012341
EmuJ_000817000.1	6.74649	0.373311	-3.9325	5.93e-05	0.0036042
EmuJ_000823500.1	2.17136	0.183305	-3.3038	0.0035515	0.048728
EmuJ_000823800.1	221.934	6.83729	-4.8117	0.002801	0.041736
EmuJ_000824000.1	117.343	15.7358	-2.7018	6.07e-06	0.0007169
EmuJ_000826850.1	18.9941	3.97752	-2.0439	0.00051203	0.014887
EmuJ_000827500.1	10.9637	0.345892	-4.7694	1.32e-05	0.0013326
EmuJ_000827600.1	15.0735	3.67972	-1.8238	0.001562	0.028685
EmuJ_000829900.1	30.2191	1.70338	-3.9143	2.13e-07	5.38e-05
EmuJ_000832700.1	28.7484	7.43447	-1.738	0.002281	0.036848
EmuJ_000834200.1	6.51601	0.125907	-5.483	1.66e-06	0.00026555
EmuJ_000835400.1	127.213	0.490586	-7.7873	1.19e-07	3.31e-05
EmuJ_000835800.1	4.69304	0.588934	-2.7412	6.09e-05	0.0036597
EmuJ_000836800.1	10.8297	0.188771	-5.6028	2.59e-06	0.00037984
EmuJ_000838600.1	157.44	0.424285	-8.3337	7.84e-06	0.0008521
EmuJ_000838700.1	9.04381	0.322176	-4.6015	0.0017657	0.031418
EmuJ_000840500.1	7.47291	1.27504	-2.3483	0.00039353	0.012549
EmuJ_000842900.1	51.4679	3.92918	-3.5107	0.0026929	0.040796
EmuJ_000845300.1	6.18358	0.524832	-3.3145	0.0010745	0.022564
EmuJ_000846650.1	14.6705	2.70652	-2.2343	0.00014072	0.0065945
EmuJ_000848600.1	1.1096	0.049083	-4.2523	3.18e-05	0.0025111
EmuJ_000849300.1	21.511	5.05635	-1.8531	0.0026856	0.040796
EmuJ_000857300.1	2.67674	0.299219	-2.9212	0.0014081	0.027062
EmuJ_000857900.1	8.98912	0.657379	-3.6004	0.00078538	0.018967
EmuJ_000858100.1	4.21258	0.105788	-5.0471	0.0029512	0.043126
EmuJ_000858400.1	28.4787	7.31725	-1.7027	0.0023378	0.037598
EmuJ_000860400.1	21.8377	1.8802	-3.3454	2.7e-07	6.25e-05
EmuJ_000860500.1	1.96814	0.0210543	-6.2759	1.89e-05	0.0016441
EmuJ_000863800.1	49.9237	12.6925	-1.7475	0.0021076	0.035199
EmuJ_000872500.1	12.5086	1.90804	-2.4431	0.00051185	0.014887
EmuJ_000872600.1	11.2136	1.55142	-2.5849	7.52e-05	0.0042121
EmuJ_000873800.1	553.929	140.291	-1.726	0.0014423	0.027415
EmuJ_000878400.1	6.00773	0.0859856	-5.8158	0.0013465	0.026329
EmuJ_000880700.1	7.49882	0.462764	-3.7888	0.00069616	0.017601
EmuJ_000885600.1	5.11582	0.310676	-3.8225	0.00023668	0.0095305
EmuJ_000886900.1	9.91199	0.319717	-4.7717	0.0023082	0.037233
EmuJ_000887000.1	7.33177	0.460755	-3.7883	0.0015809	0.028838
EmuJ_000887100.1	4.06107	0.93167	-1.9014	0.0016365	0.029456
EmuJ_000888600.1	5.04426	0.119378	-5.2081	0.00031346	0.011029
EmuJ_000895000.1	27.7725	5.71286	-2.0886	0.0027468	0.041305
EmuJ_000895200.1	15.7547	0.440708	-4.9219	0.00020927	0.008717
EmuJ_000895700.1	8.20057	0.322985	-4.4728	0.002764	0.041445
EmuJ_000902000.1	6.24282	0.412501	-3.7419	5.18e-07	0.00010068
EmuJ_000902300.1	7.4183	0.173768	-5.1956	0.00056245	0.01556
EmuJ_000916100.1	14.8026	0.444032	-4.8395	0.0013957	0.026951
EmuJ_000918800.1	137.541	2.50417	-5.5465	8.99e-05	0.0048361
EmuJ_000923900.1	10.4233	1.08658	-2.9958	0.00017489	0.0077609
EmuJ_000924000.1	25.8429	6.25914	-1.8495	0.0014484	0.027481
EmuJ_000926000.1	17.0658	0.542141	-4.7408	0.0012404	0.024926
EmuJ_000928050.1	5.31505	0.0838869	-5.7399	0.00076046	0.018621
EmuJ_000928100.1	3.25141	0.16764	-4.1045	0.002358	0.037867
EmuJ_000928500.1	79.0303	3.0593	-4.4822	0.00084535	0.019722
EmuJ_000928600.1	22.1441	2.49376	-2.9155	0.000472	0.014157
EmuJ_000929100.1	4.51212	0.203621	-4.2123	0.00058335	0.015855
EmuJ_000929200.1	6.4687	0.402864	-3.73	0.00045198	0.013768
EmuJ_000929300.1	7.36249	0.328545	-4.2696	0.0024768	0.039147
EmuJ_000936000.1	16.1073	0.465387	-4.8832	4.43e-07	9.62e-05
EmuJ_000939000.1	7.90745	0.316015	-4.404	0.0012772	0.025442
EmuJ_000944800.1	5.52897	0.996333	-2.2725	0.00068496	0.017399
EmuJ_000947200.1	258.146	2.99887	-6.2002	0.00037188	0.012326
EmuJ_000949000.1	1.54076	0.0569965	-4.5729	0.00051621	0.014887
EmuJ_000953200.1	86.7716	17.7839	-2.0847	0.00028796	0.010633
EmuJ_000955100.1	90.6083	1.10735	-6.0944	0.00020506	0.0086078
EmuJ_000955600.1	25.9651	5.47107	-2.0504	0.00055505	0.015433
EmuJ_000955700.1	10.0586	0.709284	-3.6628	4.37e-07	9.62e-05
EmuJ_000956500.1	94.9004	11.9387	-2.7756	0.0015201	0.028399
EmuJ_000956750.1	83.6886	7.16384	-3.2991	5.18e-08	1.82e-05
EmuJ_000960500.1	1.64876	0.200966	-2.8405	0.0027594	0.041437
EmuJ_000961600.1	8.00798	0.447652	-3.9458	0.0030434	0.043883
EmuJ_000963300.1	2.29329	0.010692	-7.5771	0.00038261	0.012343
EmuJ_000963600.1	2.57495	0.251359	-3.2055	0.0010425	0.022223
EmuJ_000967900.1	16.2986	1.12903	-3.6718	0.00036913	0.012326
EmuJ_000968000.1	25.8329	3.93819	-2.4921	0.00024434	0.0097664
EmuJ_000968100.1	47.2598	4.20033	-3.2548	0.00037183	0.012326
EmuJ_000968300.1	860.898	3.86679	-7.5462	4.33e-09	2.94e-06
EmuJ_000971100.1	107.059	24.2076	-1.9034	0.00062771	0.016484
EmuJ_000974200.1	87.7345	8.69388	-3.1236	0.0036479	0.049328
EmuJ_000976050.1	12.5081	0.69512	-3.9248	0.0030178	0.043686
EmuJ_000977500.1	9.23159	0.478509	-4.1275	0.00024796	0.0098028
EmuJ_000977600.1	40.4841	5.25993	-2.7279	7.36e-05	0.0041729
EmuJ_000979400.1	7.68505	0.428612	-3.8947	5.68e-05	0.0034773
EmuJ_000982800.1	4.4749	0.23162	-4.0381	0.00013914	0.0065769
EmuJ_000984000.1	1.41084	0.141784	-3.0768	0.00088519	0.020129
EmuJ_000984300.1	6317.33	1699.46	-1.6346	0.0021161	0.035232
EmuJ_000985800.1			-4.3884	0.002916	0.042784
EmuJ_000986600.1	7.36094	0.114964	-5.8228	0.0011563	0.023877
EmuJ_000987900.1	5.62906	0.190208	-4.6313	0.00095146	0.020876
EmuJ_000989500.1	21.7839	4.55917	-2.0557	0.0024773	0.039147
EmuJ_000990900.1	1396.45	50.3147	-4.6111	0.0011296	0.02352
EmuJ_000991000.1	622.552	53.3922	-3.35	0.0012514	0.025055
EmuJ_000993200.1	4.7743	0.156076	-4.7	0.00028852	0.010633
EmuJ_000993900.1	87.8216	1.013	-6.2287	0.00053165	0.015021
EmuJ_001001600.1	65.8366	1.28005	-5.4989	0.00097171	0.021171
EmuJ_001005700.1	10.4783	0.137309	-6.0305	0.00029623	0.010751
EmuJ_001012000.1	8.44553	0.130403	-5.8387	0.00064757	0.016891
EmuJ_001012500.1	9.28663	0.391381	-4.3662	0.0034156	0.047608
EmuJ_001017800.1	113.397	12.3327	-2.9589	0.0017196	0.030698
EmuJ_001022500.1	8.11107	0.282775	-4.5965	0.0010751	0.022564
EmuJ_001023000.1	39.3833	0.291994	-6.8596	0.00022201	0.0091082
EmuJ_001023200.1	12.2906	2.60568	-2.0521	0.0025415	0.039687
EmuJ_001026300.1	2.84723	0.214649	-3.5592	0.00033636	0.011572
EmuJ_001027500.1	92.1492	0.357908	-7.7401	4.11e-05	0.002902
EmuJ_001027800.1	3.59763	0.162104	-4.1906	0.00092731	0.020617
EmuJ_001029200.1	17.6707	1.0695	-3.7985	0.00055644	0.015433
EmuJ_001029300.1	4.40738	0.758284	-2.3309	0.00017401	0.0077533
EmuJ_001031800.1	13.5142	0.879498	-3.7407	0.0035077	0.048396
EmuJ_001032300.1	7.30761	0.848941	-2.9218	0.0026636	0.040752
EmuJ_001032800.1	7.70139	0.373069	-4.165	0.00062618	0.016484
EmuJ_001032900.1	6.66721	0.422975	-3.7917	0.0014293	0.02733
EmuJ_001034100.1	23.9333	5.28738	-1.9733	0.00049913	0.014746
EmuJ_001034200.1	17.9322	2.36215	-2.7088	0.00019227	0.0081654
EmuJ_001035400.1	94.019	5.57558	-3.8678	0.0007674	0.018744
EmuJ_001041100.1	15.2575	3.36266	-1.9838	0.0016166	0.029274
EmuJ_001041200.1	6.93191	0.301884	-4.3761	0.00014007	0.0065922
EmuJ_001041260.1	4.12568	0.542504	-2.7008	0.0013626	0.026574
EmuJ_001041800.1	11.8774	0.475035	-4.4308	0.0028841	0.04252
EmuJ_001042000.1	13.3945	3.57679	-1.6929	0.0036663	0.049454
EmuJ_001043500.1	3.60066	0.62899	-2.3549	0.0007526	0.018596
EmuJ_001046700.1	14.7701	0.141422	-6.4321	0.001058	0.022366
EmuJ_001048700.1	145.433	38.6615	-1.7206	0.0036377	0.049313
EmuJ_001053000.1	8.28113	0.283298	-4.6328	0.0035281	0.048554
EmuJ_001053100.1	28.2643	0.600937	-5.3868	0.00094713	0.020876
EmuJ_001054100.1	3.72715	0.0610886	-5.7563	0.001247	0.025015
EmuJ_001055300.1	127.954	4.77851	-4.5307	0.00035164	0.01191
EmuJ_001060700.1	164.27	1.53882	-6.5503	0.00037929	0.012343
EmuJ_001066500.1	8.63638	0.197941	-5.2846	0.0010187	0.021801
EmuJ_001070600.1	18.6172	0.338699	-5.5088	0.0008025	0.019171
EmuJ_001074800.1	18.2489	0.995369	-4.0359	1.53e-05	0.0014283
EmuJ_001075400.1	7.81174	0.625545	-3.383	0.0036259	0.049215
EmuJ_001076400.1	2.28868	0	/	8.65e-05	0.0046995
EmuJ_001076900.1	62.7284	8.57931	-2.5986	9.03e-06	0.00095292
EmuJ_001081150.1	11.6849	2.81583	-1.8656	0.0020209	0.03417
EmuJ_001081200.1	3.98965	0.610854	-2.4559	0.00053083	0.015021
EmuJ_001084300.1	7.65595	0	/	6.85e-06	0.00077032
EmuJ_001084400.1	25.3929	0	/	1.03e-07	3.06e-05
EmuJ_001085900.1	418.826	3.04741	-6.8634	0.00013228	0.0063536
EmuJ_001086100.1	111.993	0.0869981	-9.9656	3.29e-10	3.58e-07
EmuJ_001088000.1	5.73338	1.42837	-1.7999	0.0021658	0.035532
EmuJ_001090900.1	72.7105	16.0291	-1.9551	0.00061457	0.016336
EmuJ_001093100.1	271.751	21.2254	-3.4604	0.0033008	0.046545
EmuJ_001093300.1	4.67505	0.0834368	-5.4325	0.0031077	0.044574
EmuJ_001095100.1	27.6794	1.04766	-4.5323	0.0019914	0.033735
EmuJ_001095500.1	9.91942	0.653394	-3.6668	0.00012751	0.0063435
EmuJ_001099500.1	7.22312	1.20565	-2.3847	0.0028023	0.041736
EmuJ_001101500.1	24.331	2.5621	-3.0589	2.06e-06	0.00032007
EmuJ_001101600.1	27.1638	1.62305	-3.804	2.79e-08	1.01e-05
EmuJ_001103400.1	18.2819	2.44537	-2.7155	0.0035481	0.048728
EmuJ_001107200.1	3.39453	0.0342643	-6.3956	0.00041288	0.012825
EmuJ_001108300.1	1.5641	0.0139606	-6.4298	0.0021742	0.035532
EmuJ_001110000.1	24.41	1.19292	-4.1696	0.00016771	0.0075528
EmuJ_001110900.1	7.83082	0.23652	-4.8208	3.41e-06	0.00045797
EmuJ_001111000.1	37.4219	0.811233	-5.3054	0.00019027	0.0081654
EmuJ_001111100.1	71.6233	18.2104	-1.7643	0.0018198	0.031911
EmuJ_001115600.1	245.549	20.1019	-3.4219	0.00099496	0.021463
EmuJ_001123200.1	111.182	14.2746	-2.7069	3.59e-06	0.0004735
EmuJ_001123300.1	7.94403	0.147002	-5.5266	0.0010595	0.022366
EmuJ_001124500.1	63.3592	1.09605	-5.5845	0.00013046	0.0063435
EmuJ_001135200.1	11.6514	0.429905	-4.5489	0.0025132	0.039428
EmuJ_001137100.1	2870.62	52.5195	-5.4648	0.00071481	0.017824
EmuJ_001141600.1	79.6241	11.2295	-2.6035	0.0026942	0.040796
EmuJ_001151800.1	5.98076	0.0630722	-6.2938	0.00071799	0.017863
EmuJ_001152200.1	31.4269	1.4614	-4.2065	0.0025602	0.039687
EmuJ_001154800.1	0.970301	0.0441392	-4.1635	0.0011333	0.02352
EmuJ_001155900.1	23.6357	0	/	2.43e-05	0.0019997
EmuJ_001156300.1	25.2206	1.4976	-3.8591	5.56e-09	3.55e-06
EmuJ_001159100.1	22.4618	3.36094	-2.5165	0.00047267	0.014157
EmuJ_001163100.1	6.05533	0.463451	-3.4851	5.61e-07	0.00010692
EmuJ_001165400.1	17.6327	3.54115	-2.1011	0.00037553	0.012343
EmuJ_001169200.1	20.2928	1.04091	-4.0493	0.0013688	0.026574
EmuJ_001169900.1	35.2353	1.59525	-4.2256	4.83e-05	0.0031798
EmuJ_001171200.1	12.3665	0.29925	-5.1554	0.0011614	0.023877
EmuJ_001174700.1	23.4071	4.65972	-2.1095	0.0007006	0.017632
EmuJ_001176100.1	30.4806	1.35252	-4.2836	0.0025044	0.039346
EmuJ_001176300.1	45.5679	4.02501	-3.2774	5.19e-07	0.00010068
EmuJ_001179100.1	5.14129	0.0682913	-6.0371	0.00055091	0.015358
EmuJ_001180600.1	24.7572	2.05138	-3.3848	0.00013189	0.0063536
EmuJ_001180700.1	6.33174	0.353199	-3.9869	0.00048298	0.014386
EmuJ_001182400.1	30.7166	3.9975	-2.7039	0.0001272	0.0063435
EmuJ_001183700.1	10.863	1.29127	-2.8279	0.001192	0.024301
EmuJ_001184300.1	5.16829	0.241687	-4.1587	0.0030676	0.044057
EmuJ_001189200.1	24.9817	0.369578	-5.8326	0.00056775	0.015575
EmuJ_001189400.1	16.8615	0.302761	-5.5952	5.5e-06	0.00067752
EmuJ_001191200.1	27.9922	0.28455	-6.4231	0.000278	0.010422
EmuJ_001194600.1	40.8798	8.33039	-2.0259	0.00095764	0.020949
EmuJ_001201100.1	234.176	8.30587	-4.6197	0.00078171	0.018967
EmuJ_001201600.1	127.846	1.21139	-6.5293	0.00057124	0.015575
EmuJ_001202150.1	36.2599	5.78571	-2.4335	6.78e-05	0.0039604
EmuJ_001202200.1	11.9489	0.895185	-3.5953	0.00012967	0.0063435
