# Supplementary material for: Three-dimensional hepatocyte culture system for the study of Echinococcus multilocularis larval development
Source: PLoS Negl Trop Dis. 2018 Mar 14;12(3):e0006309. doi: 10.1371/journal.pntd.0006309 (PMC5868855; doi:10.1371/journal.pntd.0006309)
Supplement: S2 Table — (XLSX) [file pntd.0006309.s013.xlsx]

## Sheet: S2 Table 
	S2 Table. Unique genes expressed in protoscoleces or vesicles.
	Unique genes expressed in protoscoleces	Unique genes expressed in vesicles
	EmuJ_000004500.1	EmuJ_000015200.1
	EmuJ_000006900.1	EmuJ_000005300.1
	EmuJ_000010400.1	EmuJ_000006000.1
	EmuJ_000012800.1	EmuJ_000006400.1
	EmuJ_000015700.1	EmuJ_000007700.1
	EmuJ_000020800.1	EmuJ_000009000.1
	EmuJ_000021800.1	EmuJ_000010200.1
	EmuJ_000038000.1	EmuJ_000010600.1
	EmuJ_000046200.2	EmuJ_000011000.1
	EmuJ_000051100.1	EmuJ_000011300.1
	EmuJ_000051700.1	EmuJ_000013800.1
	EmuJ_000052100.1	EmuJ_000015300.1
	EmuJ_000052200.1	EmuJ_000015600.1
	EmuJ_000081200.1	EmuJ_000019600.1
	EmuJ_000132800.1	EmuJ_000020400.1
	EmuJ_000135600.1	EmuJ_000022500.1
	EmuJ_000140600.1	EmuJ_000022600.1
	EmuJ_000150300.1	EmuJ_000024600.1
	EmuJ_000161200.1	EmuJ_000025500.1
	EmuJ_000161300.1	EmuJ_000031700.1
	EmuJ_000214400.1	EmuJ_000032300.1
	EmuJ_000230500.1	EmuJ_000034900.1
	EmuJ_000255100.1	EmuJ_000036700.1
	EmuJ_000266600.1	EmuJ_000039900.1
	EmuJ_000292900.1	EmuJ_000046900.1
	EmuJ_000299100.1	EmuJ_000049900.1
	EmuJ_000307800.1	EmuJ_000050200.1
	EmuJ_000308900.1	EmuJ_000053300.1
	EmuJ_000317000.1	EmuJ_000068400.1
	EmuJ_000320500.1	EmuJ_000068600.1
	EmuJ_000320600.1	EmuJ_000083300.1
	EmuJ_000330400.1	EmuJ_000087400.1
	EmuJ_000339400.1	EmuJ_000093100.1
	EmuJ_000349000.1	EmuJ_000106100.1
	EmuJ_000366800.1	EmuJ_000112900.1
	EmuJ_000371000.1	EmuJ_000136900.1
	EmuJ_000371600.1	EmuJ_000137100.1
	EmuJ_000373800.1	EmuJ_000137300.1
	EmuJ_000382900.1	EmuJ_000141400.1
	EmuJ_000390900.1	EmuJ_000142400.1
	EmuJ_000401800.1	EmuJ_000146600.1
	EmuJ_000405900.1	EmuJ_000147050.1
	EmuJ_000409100.1	EmuJ_000166000.1
	EmuJ_000414900.1	EmuJ_000166100.1
	EmuJ_000484600.1	EmuJ_000168100.1
	EmuJ_000496100.1	EmuJ_000168200.1
	EmuJ_000501300.1	EmuJ_000174800.1
	EmuJ_000502300.1	EmuJ_000191700.1
	EmuJ_000502500.1	EmuJ_000192100.1
	EmuJ_000513300.1	EmuJ_000198000.1
	EmuJ_000514900.1	EmuJ_000206300.1
	EmuJ_000519700.1	EmuJ_000220100.1
	EmuJ_000520800.1	EmuJ_000229100.1
	EmuJ_000521400.1	EmuJ_000232200.1
	EmuJ_000525100.1	EmuJ_000240300.1
	EmuJ_000545400.1	EmuJ_000261850.1
	EmuJ_000554700.1	EmuJ_000262200.1
	EmuJ_000564500.1	EmuJ_000263600.1
	EmuJ_000586700.1	EmuJ_000274400.1
	EmuJ_000606600.1	EmuJ_000276800.1
	EmuJ_000621900.1	EmuJ_000277600.1
	EmuJ_000622100.1	EmuJ_000278100.1
	EmuJ_000651500.1	EmuJ_000278400.1
	EmuJ_000655500.1	EmuJ_000279000.1
	EmuJ_000679600.1	EmuJ_000282400.1
	EmuJ_000699700.1	EmuJ_000285200.1
	EmuJ_000709700.1	EmuJ_000289200.1
	EmuJ_000713900.1	EmuJ_000289600.1
	EmuJ_000718400.1	EmuJ_000290500.1
	EmuJ_000731700.1	EmuJ_000290700.1
	EmuJ_000755600.1	EmuJ_000291000.1
	EmuJ_000757900.1	EmuJ_000291700.1
	EmuJ_000766200.1	EmuJ_000295100.1
	EmuJ_000784900.1	EmuJ_000298900.1
	EmuJ_000806000.1	EmuJ_000299500.1
	EmuJ_000826300.1	EmuJ_000300200.1
	EmuJ_000841100.1	EmuJ_000304400.1
	EmuJ_000842500.1	EmuJ_000304900.1
	EmuJ_000864400.1	EmuJ_000306200.1
	EmuJ_000888700.1	EmuJ_000312900.1
	EmuJ_000889000.1	EmuJ_000313000.1
	EmuJ_000905500.1	EmuJ_000313200.1
	EmuJ_000912000.1	EmuJ_000314700.1
	EmuJ_000929600.1	EmuJ_000315800.1
	EmuJ_000994700.1	EmuJ_000315900.1
	EmuJ_000997530.1	EmuJ_000316000.1
	EmuJ_001007600.1	EmuJ_000320700.1
	EmuJ_001011400.1	EmuJ_000322800.1
	EmuJ_001037600.1	EmuJ_000323300.1
	EmuJ_001055200.2	EmuJ_000329000.1
	EmuJ_001066400.1	EmuJ_000330350.1
	EmuJ_001073900.1	EmuJ_000334600.1
	EmuJ_001075000.1	EmuJ_000346400.1
	EmuJ_001080300.1	EmuJ_000350800.1
	EmuJ_001084500.1	EmuJ_000351400.1
	EmuJ_001108800.1	EmuJ_000362300.1
	EmuJ_001113400.1	EmuJ_000364400.1
	EmuJ_001132300.1	EmuJ_000380700.1
	EmuJ_001137400.1	EmuJ_000382500.1
	EmuJ_001139700.1	EmuJ_000383600.1
	EmuJ_001147700.1	EmuJ_000385100.1
	EmuJ_001155800.1	EmuJ_000390300.1
	EmuJ_001177800.1	EmuJ_000391100.1
	EmuJ_001201500.1	EmuJ_000395600.1
	EmuJ_r000050.1	EmuJ_000396500.1
	EmuJ_r000094.1	EmuJ_000405700.1
	EmuJ_r000105.1	EmuJ_000431100.1
	EmuJ_r000106.1	EmuJ_000431800.1
	EmuJ_r000111.1	EmuJ_000434300.1
	EmuJ_r000113.1	EmuJ_000436500.1
	EmuJ_t000112.1	EmuJ_000438600.1
	EmuJ_t000120.1	EmuJ_000442900.1
	EmuJ_t000152.1	EmuJ_000457000.1
	EmuJ_t000213.1	EmuJ_000483400.1
	EmuJ_t000214.1	EmuJ_000501100.1
	EmuJ_t000235.1	EmuJ_000502400.1
	EmuJ_t000355.1	EmuJ_000502900.1
	EmuJ_t000601.1	EmuJ_000504500.1
	EmuJ_t000617.1	EmuJ_000506700.1
		EmuJ_000508600.1
		EmuJ_000509200.1
		EmuJ_000515525.1
		EmuJ_000515550.1
		EmuJ_000533200.1
		EmuJ_000540600.1
		EmuJ_000544200.1
		EmuJ_000545200.1
		EmuJ_000545300.1
		EmuJ_000545900.1
		EmuJ_000546000.1
		EmuJ_000546500.1
		EmuJ_000546800.1
		EmuJ_000551700.1
		EmuJ_000555300.1
		EmuJ_000561500.1
		EmuJ_000578300.1
		EmuJ_000580500.1
		EmuJ_000584600.1
		EmuJ_000588400.1
		EmuJ_000598400.1
		EmuJ_000607100.1
		EmuJ_000615100.1
		EmuJ_000620500.1
		EmuJ_000628900.1
		EmuJ_000646700.1
		EmuJ_000650200.1
		EmuJ_000651400.1
		EmuJ_000671600.1
		EmuJ_000673500.1
		EmuJ_000678500.1
		EmuJ_000680000.1
		EmuJ_000680400.1
		EmuJ_000682600.1
		EmuJ_000688400.1
		EmuJ_000723200.1
		EmuJ_000723600.1
		EmuJ_000729700.1
		EmuJ_000730000.1
		EmuJ_000733200.1
		EmuJ_000733400.1
		EmuJ_000743100.1
		EmuJ_000743500.1
		EmuJ_000743600.1
		EmuJ_000745600.1
		EmuJ_000748300.1
		EmuJ_000751000.1
		EmuJ_000754800.1
		EmuJ_000789400.1
		EmuJ_000810100.1
		EmuJ_000826600.1
		EmuJ_000831100.1
		EmuJ_000851800.1
		EmuJ_000854800.1
		EmuJ_000870000.1
		EmuJ_000873400.1
		EmuJ_000883700.1
		EmuJ_000895800.1
		EmuJ_000904000.1
		EmuJ_000913500.1
		EmuJ_000915650.1
		EmuJ_000917300.1
		EmuJ_000930700.1
		EmuJ_000933900.1
		EmuJ_000935100.1
		EmuJ_000942400.1
		EmuJ_000942700.1
		EmuJ_000947800.1
		EmuJ_000952600.2
		EmuJ_000955300.1
		EmuJ_000974700.1
		EmuJ_000985400.1
		EmuJ_000994100.1
		EmuJ_001007200.1
		EmuJ_001063400.1
		EmuJ_001072700.1
		EmuJ_001074700.1
		EmuJ_001076400.1
		EmuJ_001077300.1
		EmuJ_001083800.1
		EmuJ_001084300.1
		EmuJ_001084400.1
		EmuJ_001099000.1
		EmuJ_001102900.1
		EmuJ_001108200.1
		EmuJ_001109000.1
		EmuJ_001109200.1
		EmuJ_001120600.1
		EmuJ_001121900.1
		EmuJ_001124100.1
		EmuJ_001131600.1
		EmuJ_001139900.1
		EmuJ_001140600.1
		EmuJ_001142400.1
		EmuJ_001147600.1
		EmuJ_001151900.1
		EmuJ_001152400.1
		EmuJ_001155300.1
		EmuJ_001155900.1
		EmuJ_001160000.1
		EmuJ_001160400.1
		EmuJ_001164900.1
		EmuJ_001184000.1
		EmuJ_001186700.1
		EmuJ_001189700.1
		EmuJ_001201200.1
		EmuJ_001202100.1
		EmuJ_001203100.1
		EmuJ_r000013.1
		EmuJ_r000019.1
		EmuJ_r000025.1
		EmuJ_r000052.1
		EmuJ_r000069.1
		EmuJ_r000104.1
		EmuJ_t000158.1
		EmuJ_t000160.1
		EmuJ_t000181.1
		EmuJ_t000418.1
		EmuJ_t000519.1
		EmuJ_t000604.1
		EmuJ_t000623.1
		EmuJ_t000641.1
		EmuJ_t000969.1
