# Supplementary material for: Three-dimensional hepatocyte culture system for the study of Echinococcus multilocularis larval development
Source: PLoS Negl Trop Dis. 2018 Mar 14;12(3):e0006309. doi: 10.1371/journal.pntd.0006309 (PMC5868855; doi:10.1371/journal.pntd.0006309)
Supplement: S3 Table — (XLSX) [file pntd.0006309.s014.xlsx]

## Sheet: S3 Table 
	S3 Table. The details of Gene Ontology enrich result of down regulated genes.
GO_accession	Description	Term_type	Over_represented_pValue	Corrected_pValue	Gene_names
GO:0004930	G-protein coupled receptor activity	molecular_function	2.09e-18	6.67e-15	EmuJ_000433200.1,EmuJ_000753700.1,EmuJ_000186600.1,EmuJ_000687200.1,EmuJ_000591300.1,EmuJ_000457100.1,EmuJ_000503500.1,EmuJ_000872500.1,EmuJ_001151800.1,EmuJ_001171200.1,EmuJ_000929200.1,EmuJ_000364400.1,EmuJ_000929300.1,EmuJ_000902300.1,EmuJ_000598600.1,EmuJ_000070900.1,EmuJ_000234800.1,EmuJ_001165400.1,EmuJ_000074700.1,EmuJ_000836800.1,EmuJ_000356400.1,EmuJ_000817000.1,EmuJ_000174300.1,EmuJ_000…
GO:0004888	transmembrane signaling receptor activity	molecular_function	3.75e-18	6.67e-15	EmuJ_000234800.1,EmuJ_001165400.1,EmuJ_000836800.1,EmuJ_000074700.1,EmuJ_000174300.1,EmuJ_000671000.1,EmuJ_000817000.1,EmuJ_000356400.1,EmuJ_000645700.1,EmuJ_000929300.1,EmuJ_000902300.1,EmuJ_000598600.1,EmuJ_000070900.1,EmuJ_000872600.1,EmuJ_000077100.1,EmuJ_000447900.1,EmuJ_000500000.1,EmuJ_000334700.1,EmuJ_000686700.1,EmuJ_000583400.1,EmuJ_000394800.1,EmuJ_000221900.1,EmuJ_000232000.1,EmuJ_000…
GO:0038023	signaling receptor activity	molecular_function	6e-17	7.11e-14	EmuJ_000929200.1,EmuJ_001171200.1,EmuJ_000364400.1,EmuJ_000977600.1,Novel00388,EmuJ_000872500.1,EmuJ_001151800.1,EmuJ_001041100.1,EmuJ_000671100.1,EmuJ_000457100.1,EmuJ_000503500.1,EmuJ_000433200.1,EmuJ_000591300.1,EmuJ_000791000.1,EmuJ_000687200.1,EmuJ_001032800.1,EmuJ_000186600.1,EmuJ_000753700.1,EmuJ_000815100.1,EmuJ_000077100.1,EmuJ_000872600.1,EmuJ_000447900.1,EmuJ_000500000.1,EmuJ_000334700…
GO:0004872	receptor activity	molecular_function	8.21e-17	7.3e-14	EmuJ_000977600.1,Novel00388,EmuJ_000364400.1,EmuJ_000217900.1,EmuJ_001171200.1,EmuJ_000929200.1,EmuJ_001151800.1,EmuJ_000872500.1,EmuJ_000503500.1,EmuJ_000457100.1,EmuJ_000671100.1,EmuJ_001041100.1,EmuJ_000753700.1,EmuJ_000186600.1,EmuJ_000815100.1,EmuJ_000791000.1,EmuJ_000591300.1,EmuJ_000687200.1,EmuJ_001032800.1,EmuJ_000433200.1,EmuJ_000447900.1,EmuJ_000500000.1,EmuJ_000872600.1,EmuJ_000077100…
GO:0005216	ion channel activity	molecular_function	7.47e-13	4.43e-10	EmuJ_000061100.1,EmuJ_000215200.1,EmuJ_000885600.1,EmuJ_000977600.1,EmuJ_000719050.1,EmuJ_000442100.1,EmuJ_000169800.1,EmuJ_000984000.1,EmuJ_001043500.1,EmuJ_001027800.1,EmuJ_000667100.1,EmuJ_000993200.1,EmuJ_000610200.1,EmuJ_000532300.1,EmuJ_001034100.1,EmuJ_000526700.1,EmuJ_000506600.1,EmuJ_000448900.1,EmuJ_001123300.1,EmuJ_000815100.1,EmuJ_000928100.1,EmuJ_000424600.1,EmuJ_000716500.1,EmuJ_000…
GO:0022838	substrate-specific channel activity	molecular_function	7.47e-13	4.43e-10	EmuJ_000815100.1,EmuJ_001123300.1,EmuJ_000448900.1,EmuJ_000506600.1,EmuJ_001034100.1,EmuJ_000526700.1,EmuJ_000532300.1,EmuJ_000610200.1,EmuJ_000667100.1,EmuJ_000993200.1,EmuJ_001043500.1,EmuJ_001027800.1,EmuJ_000977600.1,EmuJ_000984000.1,EmuJ_000169800.1,EmuJ_000442100.1,EmuJ_000719050.1,EmuJ_000061100.1,EmuJ_000215200.1,EmuJ_000885600.1,EmuJ_000645700.1,EmuJ_000986600.1,EmuJ_000591600.1,EmuJ_000…
GO:0015267	channel activity	molecular_function	1.58e-12	7.02e-10	EmuJ_000448900.1,EmuJ_000506600.1,EmuJ_000815100.1,EmuJ_001123300.1,EmuJ_000610200.1,EmuJ_001034100.1,EmuJ_000526700.1,EmuJ_000532300.1,EmuJ_001043500.1,EmuJ_001027800.1,EmuJ_000667100.1,EmuJ_000993200.1,EmuJ_000061100.1,EmuJ_000885600.1,EmuJ_000215200.1,EmuJ_000977600.1,EmuJ_000169800.1,EmuJ_000984000.1,EmuJ_000442100.1,EmuJ_000719050.1,EmuJ_000645700.1,EmuJ_000986600.1,EmuJ_000106800.1,EmuJ_000…
GO:0022803	passive transmembrane transporter activity	molecular_function	1.58e-12	7.02e-10	EmuJ_000645700.1,EmuJ_000986600.1,EmuJ_001054100.1,EmuJ_000671000.1,EmuJ_000591600.1,EmuJ_000656500.1,EmuJ_000106800.1,EmuJ_000234800.1,EmuJ_001042000.1,EmuJ_000716500.1,EmuJ_000394800.1,EmuJ_000668200.1,EmuJ_000738300.1,EmuJ_000219100.1,EmuJ_000424600.1,EmuJ_000928100.1,EmuJ_001123300.1,EmuJ_000815100.1,EmuJ_000448900.1,EmuJ_000506600.1,EmuJ_000532300.1,EmuJ_000526700.1,EmuJ_001034100.1,EmuJ_000…
GO:0004871	signal transducer activity	molecular_function	7.43e-12	2.64e-09	EmuJ_000645700.1,EmuJ_000929300.1,EmuJ_000902300.1,EmuJ_000598600.1,EmuJ_000070900.1,EmuJ_000234800.1,EmuJ_001165400.1,EmuJ_000836800.1,EmuJ_000074700.1,EmuJ_000174300.1,EmuJ_000671000.1,EmuJ_000895000.1,EmuJ_000356400.1,EmuJ_000817000.1,EmuJ_000334700.1,EmuJ_000686700.1,EmuJ_000583400.1,EmuJ_000221900.1,EmuJ_000394800.1,EmuJ_000232000.1,EmuJ_000872600.1,EmuJ_000077100.1,EmuJ_000447900.1,EmuJ_000…
GO:0060089	molecular transducer activity	molecular_function	7.43e-12	2.64e-09	EmuJ_001151800.1,EmuJ_000872500.1,EmuJ_000364400.1,EmuJ_000977600.1,Novel00388,EmuJ_000929200.1,EmuJ_001115600.1,EmuJ_001171200.1,EmuJ_000591300.1,EmuJ_000791000.1,EmuJ_000687200.1,EmuJ_001032800.1,EmuJ_000753700.1,EmuJ_000186600.1,EmuJ_000815100.1,EmuJ_000433200.1,EmuJ_000073700.1,EmuJ_000503500.1,EmuJ_001041100.1,EmuJ_000457100.1,EmuJ_000671100.1,EmuJ_000394800.1,EmuJ_000221900.1,EmuJ_000232000…
GO:0007166	cell surface receptor signaling pathway	biological_process	1.87e-11	6.06e-09	EmuJ_000880700.1,EmuJ_000364400.1,EmuJ_000396300.1,EmuJ_001171200.1,EmuJ_001115600.1,EmuJ_000929200.1,EmuJ_000085700.1,EmuJ_001151800.1,EmuJ_000804000.1,EmuJ_000872500.1,EmuJ_000503500.1,EmuJ_000457100.1,EmuJ_000753700.1,EmuJ_000186600.1,EmuJ_000687200.1,EmuJ_000591300.1,EmuJ_000073700.1,EmuJ_000433200.1,EmuJ_001055300.1,EmuJ_000500000.1,EmuJ_000447900.1,EmuJ_000872600.1,EmuJ_001152200.1,EmuJ_000…
GO:0007186	G-protein coupled receptor signaling pathway	biological_process	3.16e-11	9.37e-09	EmuJ_000433200.1,EmuJ_000073700.1,EmuJ_000687200.1,EmuJ_000591300.1,EmuJ_000753700.1,EmuJ_000186600.1,EmuJ_000457100.1,EmuJ_000503500.1,EmuJ_000872500.1,EmuJ_001151800.1,EmuJ_001115600.1,EmuJ_000929200.1,EmuJ_000396300.1,EmuJ_001171200.1,EmuJ_000364400.1,EmuJ_000880700.1,EmuJ_000902300.1,EmuJ_000929300.1,EmuJ_000319800.1,EmuJ_000070900.1,EmuJ_000598600.1,EmuJ_000234800.1,EmuJ_001165400.1,EmuJ_000…
GO:0016020	membrane	cellular_component	8.03e-11	2.2e-08	EmuJ_000545700.1,EmuJ_000731900.1,EmuJ_000070900.1,EmuJ_000598600.1,EmuJ_000929300.1,EmuJ_000645700.1,EmuJ_000356400.1,EmuJ_001054100.1,EmuJ_000074700.1,EmuJ_001180700.1,EmuJ_000664200.1,EmuJ_000106800.1,EmuJ_000356600.1,EmuJ_000221900.1,EmuJ_000686700.1,EmuJ_000318600.1,EmuJ_000574900.1,EmuJ_000424600.1,EmuJ_000447600.1,EmuJ_000584700.1,EmuJ_000077100.1,EmuJ_000872600.1,EmuJ_000827500.1,EmuJ_000…
GO:0044699	single-organism process	biological_process	1.36e-09	3.45e-07	EmuJ_000232000.1,EmuJ_000797600.1,EmuJ_000668200.1,EmuJ_000172800.1,EmuJ_000500000.1,EmuJ_001029200.1,EmuJ_000390400.1,EmuJ_000356500.1,EmuJ_000206400.1,EmuJ_000605300.1,EmuJ_000319800.1,EmuJ_000788100.1,EmuJ_000971100.1,EmuJ_000071500.1,EmuJ_001031800.1,EmuJ_000902300.1,EmuJ_000554500.1,EmuJ_001111000.1,EmuJ_000576500.1,EmuJ_000895000.1,EmuJ_000823500.1,EmuJ_001053100.1,EmuJ_001165400.1,EmuJ_000…
GO:0005575	cellular_component	cellular_component	3.73e-08	8.85e-06	EmuJ_000229300.1,EmuJ_000646500.1,EmuJ_001060700.1,EmuJ_001088000.1,EmuJ_000237100.1,EmuJ_000546100.1,EmuJ_000441900.1,EmuJ_000716500.1,EmuJ_000785500.1,EmuJ_000656500.1,EmuJ_001017800.1,EmuJ_001023200.1,EmuJ_001001600.1,EmuJ_000591600.1,EmuJ_000781500.1,EmuJ_000775800.1,EmuJ_000615100.1,EmuJ_000377200.1,EmuJ_000215200.1,EmuJ_000043700.1,EmuJ_000364400.1,EmuJ_000924000.1,EmuJ_000073200.1,EmuJ_000…
GO:0050794	regulation of cellular process	biological_process	2.02e-07	4.49e-05	EmuJ_000490800.1,EmuJ_001095100.1,EmuJ_000787300.1,EmuJ_000457100.1,EmuJ_000671100.1,EmuJ_000503500.1,EmuJ_000849300.1,EmuJ_000433200.1,EmuJ_000681500.1,EmuJ_000363800.1,EmuJ_000687200.1,EmuJ_000591300.1,EmuJ_000245200.1,EmuJ_001115600.1,EmuJ_000929200.1,EmuJ_000396300.1,EmuJ_001123200.1,Novel00311,EmuJ_000444300.1,EmuJ_000949000.1,Novel00388,EmuJ_000963600.1,EmuJ_001179100.1,EmuJ_000262100.1,Emu…
GO:0050789	regulation of biological process	biological_process	3.22e-07	6.74e-05	EmuJ_000043700.1,EmuJ_000880700.1,EmuJ_000364400.1,EmuJ_001171200.1,EmuJ_000377200.1,EmuJ_001012000.1,EmuJ_000928050.1,EmuJ_000085700.1,EmuJ_000055400.1,EmuJ_001151800.1,EmuJ_000644200.1,Novel00070,EmuJ_001032900.1,EmuJ_000872500.1,EmuJ_000646600.1,EmuJ_000080400.1,EmuJ_001026300.1,EmuJ_001103400.1,EmuJ_001141600.1,EmuJ_000254000.1,EmuJ_000753700.1,EmuJ_000186600.1,EmuJ_000666800.1,EmuJ_000073700…
GO:0065007	biological regulation	biological_process	3.51e-07	6.94e-05	EmuJ_000753700.1,EmuJ_000186600.1,EmuJ_000666800.1,EmuJ_000073700.1,Novel00058,EmuJ_001026300.1,EmuJ_001103400.1,EmuJ_001141600.1,EmuJ_000254000.1,EmuJ_000055400.1,EmuJ_000085700.1,EmuJ_001151800.1,EmuJ_000644200.1,Novel00070,EmuJ_001032900.1,EmuJ_000872500.1,EmuJ_000646600.1,EmuJ_000080400.1,EmuJ_000043700.1,EmuJ_000880700.1,EmuJ_000364400.1,EmuJ_001171200.1,EmuJ_000377200.1,EmuJ_001012000.1,Emu…
GO:0016337	cell-cell adhesion	biological_process	4.26e-07	7.97e-05	EmuJ_000887000.1,EmuJ_000238200.1,EmuJ_000122500.1,EmuJ_000574900.1,EmuJ_000961600.1,EmuJ_000150200.1,EmuJ_000834200.1,EmuJ_001180700.1,EmuJ_000206400.1,EmuJ_000827500.1,EmuJ_000888600.1,EmuJ_000798600.1,EmuJ_000390400.1
GO:0007165	signal transduction	biological_process	7.9e-07	0.0001405	EmuJ_000781500.1,EmuJ_001135200.1,EmuJ_000463600.1,EmuJ_000350400.1,EmuJ_000234800.1,EmuJ_000944800.1,EmuJ_001017800.1,EmuJ_000174300.1,EmuJ_000817000.1,EmuJ_000836800.1,Novel00838,EmuJ_000334700.1,EmuJ_000392600.1,EmuJ_000583400.1,EmuJ_001152200.1,EmuJ_000447900.1,EmuJ_001088000.1,EmuJ_000073700.1,EmuJ_000186600.1,EmuJ_000753700.1,EmuJ_000254000.1,EmuJ_001103400.1,EmuJ_000080400.1,EmuJ_000872500…
GO:0007154	cell communication	biological_process	9.02e-07	0.0001528	EmuJ_000715900.1,EmuJ_001081150.1,EmuJ_000686700.1,EmuJ_000221900.1,EmuJ_000232000.1,EmuJ_000797600.1,EmuJ_000872600.1,EmuJ_000605300.1,EmuJ_000077100.1,EmuJ_001029200.1,EmuJ_001055300.1,EmuJ_000500000.1,EmuJ_000554500.1,EmuJ_000929300.1,EmuJ_001111000.1,EmuJ_000902300.1,EmuJ_000598600.1,EmuJ_000070900.1,EmuJ_000319800.1,EmuJ_001165400.1,EmuJ_000074700.1,EmuJ_000576500.1,EmuJ_000356400.1,EmuJ_000…
GO:0023052	signaling	biological_process	1.13e-06	0.00017485	EmuJ_000787300.1,EmuJ_000671100.1,EmuJ_000457100.1,EmuJ_000503500.1,EmuJ_000433200.1,EmuJ_000849300.1,EmuJ_000363800.1,EmuJ_000687200.1,EmuJ_000591300.1,EmuJ_001115600.1,EmuJ_000929200.1,EmuJ_000396300.1,EmuJ_001123200.1,Novel00388,EmuJ_000262100.1,EmuJ_000804000.1,EmuJ_000176400.1,EmuJ_000488000.1,EmuJ_001165400.1,EmuJ_000356400.1,EmuJ_000895000.1,EmuJ_000576500.1,EmuJ_000074700.1,EmuJ_000902300…
GO:0044700	single organism signaling	biological_process	1.13e-06	0.00017485	EmuJ_001165400.1,EmuJ_000074700.1,EmuJ_000895000.1,EmuJ_000356400.1,EmuJ_000576500.1,EmuJ_000929300.1,EmuJ_001111000.1,EmuJ_000554500.1,EmuJ_000902300.1,EmuJ_000598600.1,EmuJ_000319800.1,EmuJ_000070900.1,EmuJ_000605300.1,EmuJ_000872600.1,EmuJ_000077100.1,EmuJ_001029200.1,EmuJ_001055300.1,EmuJ_000500000.1,EmuJ_000715900.1,EmuJ_001081150.1,EmuJ_000686700.1,EmuJ_000797600.1,EmuJ_000232000.1,EmuJ_000…
GO:0044763	single-organism cellular process	biological_process	1.75e-06	0.000256	EmuJ_000549500.1,EmuJ_000928050.1,EmuJ_001159100.1,EmuJ_000798600.1,EmuJ_000885600.1,EmuJ_000961600.1,EmuJ_000880700.1,EmuJ_000872500.1,EmuJ_000886900.1,EmuJ_001151800.1,EmuJ_000055400.1,Novel00070,EmuJ_000071400.1,EmuJ_001103400.1,EmuJ_000465800.1,EmuJ_000254000.1,EmuJ_000150200.1,EmuJ_000668500.1,EmuJ_000186600.1,EmuJ_000666800.1,EmuJ_001152200.1,EmuJ_000120400.1,EmuJ_000928100.1,EmuJ_000447900…
GO:0007156	homophilic cell adhesion	biological_process	1.8e-06	0.000256	EmuJ_000574900.1,EmuJ_000122500.1,EmuJ_000238200.1,EmuJ_000887000.1,EmuJ_000390400.1,EmuJ_000888600.1,EmuJ_000798600.1,EmuJ_000827500.1,EmuJ_001180700.1,EmuJ_000834200.1,EmuJ_000961600.1,EmuJ_000150200.1
GO:0015075	ion transmembrane transporter activity	molecular_function	1.81e-05	0.0024787	EmuJ_000610200.1,EmuJ_000483400.1,EmuJ_000150200.1,EmuJ_001034100.1,EmuJ_000588900.1,EmuJ_000526700.1,EmuJ_000668500.1,EmuJ_000532300.1,EmuJ_000448900.1,EmuJ_000506600.1,EmuJ_001180600.1,EmuJ_000815100.1,EmuJ_001123300.1,EmuJ_000761200.1,EmuJ_000061100.1,EmuJ_000885600.1,EmuJ_000215200.1,EmuJ_000062600.1,EmuJ_000737300.1,EmuJ_000977600.1,EmuJ_000984000.1,EmuJ_000169800.1,EmuJ_000949000.1,EmuJ_000…
GO:0022891	substrate-specific transmembrane transporter activity	molecular_function	2.57e-05	0.0033865	EmuJ_000506600.1,EmuJ_000448900.1,EmuJ_001180600.1,EmuJ_001123300.1,EmuJ_000815100.1,EmuJ_000761200.1,EmuJ_000483400.1,EmuJ_000610200.1,EmuJ_000150200.1,EmuJ_000532300.1,EmuJ_001034100.1,EmuJ_000588900.1,EmuJ_000526700.1,EmuJ_000668500.1,EmuJ_001043500.1,EmuJ_001027800.1,EmuJ_000886900.1,EmuJ_000667100.1,EmuJ_000232100.1,EmuJ_000993200.1,EmuJ_000061100.1,EmuJ_000737300.1,EmuJ_000062600.1,EmuJ_000…
GO:0006811	ion transport	biological_process	4.16e-05	0.0052862	EmuJ_000971100.1,EmuJ_000731900.1,EmuJ_000986600.1,EmuJ_000591600.1,EmuJ_001054100.1,EmuJ_001042000.1,EmuJ_001023200.1,EmuJ_000656500.1,EmuJ_000668200.1,EmuJ_000738300.1,EmuJ_000219100.1,EmuJ_001191200.1,EmuJ_000394800.1,EmuJ_000716500.1,EmuJ_000424600.1,EmuJ_000928100.1,EmuJ_000761200.1,EmuJ_000815100.1,EmuJ_001123300.1,EmuJ_001180600.1,EmuJ_000448900.1,EmuJ_000506600.1,EmuJ_000668500.1,EmuJ_000…
GO:0022892	substrate-specific transporter activity	molecular_function	6.27e-05	0.0076879	EmuJ_000150200.1,EmuJ_000588900.1,EmuJ_000494300.1,EmuJ_001034100.1,EmuJ_000526700.1,EmuJ_000668500.1,EmuJ_000532300.1,EmuJ_000610200.1,EmuJ_000483400.1,EmuJ_000815100.1,EmuJ_001123300.1,EmuJ_000761200.1,EmuJ_000448900.1,EmuJ_000506600.1,EmuJ_001180600.1,EmuJ_000977600.1,EmuJ_000169800.1,EmuJ_000984000.1,EmuJ_000719050.1,EmuJ_000949000.1,EmuJ_000442100.1,EmuJ_000061100.1,EmuJ_000885600.1,EmuJ_000…
GO:0050896	response to stimulus	biological_process	0.00011903	0.014113	EmuJ_000704700.1,EmuJ_000457100.1,EmuJ_000671100.1,EmuJ_000787300.1,EmuJ_000503500.1,EmuJ_000849300.1,EmuJ_000433200.1,EmuJ_000363800.1,EmuJ_000591300.1,EmuJ_000687200.1,EmuJ_000929200.1,EmuJ_001115600.1,EmuJ_000396300.1,EmuJ_001123200.1,Novel00388,EmuJ_000176400.1,EmuJ_000804000.1,EmuJ_000262100.1,EmuJ_000488000.1,EmuJ_000527400.1,EmuJ_001165400.1,EmuJ_000576500.1,EmuJ_000895000.1,EmuJ_000356400…
