# Supplementary material for: Three-dimensional hepatocyte culture system for the study of Echinococcus multilocularis larval development
Source: PLoS Negl Trop Dis. 2018 Mar 14;12(3):e0006309. doi: 10.1371/journal.pntd.0006309 (PMC5868855; doi:10.1371/journal.pntd.0006309)
Supplement: S4 Table — (XLSX) [file pntd.0006309.s015.xlsx]

## Sheet: S4 Table 
	S4 Table. Details of Gene Ontology enrichment results of up regulated genes.
GO_accession	Description	Term_type	Over_represented_pValue	Corrected_pValue	Gene_names
GO:0008484	sulfuric ester hydrolase activity	molecular_function	1.25e-06	0.0044505	EmuJ_001136200.1,EmuJ_001135800.1,EmuJ_001135700.1,EmuJ_001135600.1,EmuJ_000393400.1
GO:0009190	cyclic nucleotide biosynthetic process	biological_process	8.13e-06	0.012909	EmuJ_000483100.1,EmuJ_000834600.1,EmuJ_000980100.1,EmuJ_000519900.1,EmuJ_001167200.1
GO:0009187	cyclic nucleotide metabolic process	biological_process	1.09e-05	0.012909	EmuJ_000980100.1,EmuJ_000519900.1,EmuJ_001167200.1,EmuJ_000834600.1,EmuJ_000483100.1
GO:0016849	phosphorus-oxygen lyase activity	molecular_function	1.77e-05	0.015765	EmuJ_001167200.1,EmuJ_000519900.1,EmuJ_000980100.1,EmuJ_000834600.1,EmuJ_000483100.1
GO:0016829	lyase activity	molecular_function	8.64e-05	0.045903	EmuJ_000317500.1,EmuJ_000980100.1,EmuJ_000548500.1,EmuJ_000483100.1,Novel00573,EmuJ_000392000.1,EmuJ_001167200.1,EmuJ_000519900.1,EmuJ_000834600.1
GO:0015128	gluconate transmembrane transporter activity	molecular_function	0.00012905	0.045903	EmuJ_000597400.1,EmuJ_000009500.1
GO:0015725	gluconate transport	biological_process	0.00012905	0.045903	EmuJ_000597400.1,EmuJ_000009500.1
GO:0035429	gluconate transmembrane transport	biological_process	0.00012905	0.045903	EmuJ_000009500.1,EmuJ_000597400.1
GO:0042873	aldonate transport	biological_process	0.00012905	0.045903	EmuJ_000597400.1,EmuJ_000009500.1
GO:0042879	aldonate transmembrane transporter activity	molecular_function	0.00012905	0.045903	EmuJ_000597400.1,EmuJ_000009500.1
GO:0006820	anion transport	biological_process	0.00015077	0.048754	EmuJ_000009500.1,EmuJ_000965200.1,EmuJ_000469500.1,EmuJ_000072900.1,EmuJ_001168200.1,EmuJ_000597400.1
GO:0004383	guanylate cyclase activity	molecular_function	0.00033272	0.084534	EmuJ_000980100.1,EmuJ_000519900.1,EmuJ_000834600.1
GO:0006182	cGMP biosynthetic process	biological_process	0.00033272	0.084534	EmuJ_000519900.1,EmuJ_000980100.1,EmuJ_000834600.1
GO:0046068	cGMP metabolic process	biological_process	0.00033272	0.084534	EmuJ_000834600.1,EmuJ_000980100.1,EmuJ_000519900.1
GO:0052652	cyclic purine nucleotide metabolic process	biological_process	0.00056127	0.1331	EmuJ_000834600.1,EmuJ_000519900.1,EmuJ_000980100.1
GO:0031224	intrinsic to membrane	cellular_component	0.00061306	0.13629	EmuJ_000494400.1,EmuJ_000072900.1,EmuJ_000355500.1,EmuJ_000965200.1,EmuJ_000317500.1,Novel00249,EmuJ_000355400.1,EmuJ_000009500.1,EmuJ_000017400.1,EmuJ_000901300.1,EmuJ_000355900.1,EmuJ_001129100.1,Novel00200,EmuJ_000746800.1,EmuJ_000597400.1,EmuJ_001021500.1,EmuJ_001030900.1,EmuJ_001031000.1,EmuJ_000355300.1,EmuJ_000656900.1,EmuJ_000763900.1,EmuJ_001172600.1,EmuJ_000661800.1,EmuJ_000343700.1,Emu…
GO:0009975	cyclase activity	molecular_function	0.00071563	0.14545	EmuJ_000834600.1,EmuJ_000980100.1,EmuJ_000519900.1
GO:0008509	anion transmembrane transporter activity	molecular_function	0.00073604	0.14545	EmuJ_000597400.1,EmuJ_001168200.1,EmuJ_000965200.1,EmuJ_000469500.1,EmuJ_000009500.1
GO:0015718	monocarboxylic acid transport	biological_process	0.0010582	0.19811	EmuJ_000597400.1,EmuJ_000009500.1
GO:0016021	integral to membrane	cellular_component	0.0012748	0.22672	EmuJ_000009500.1,EmuJ_000017400.1,Novel00249,EmuJ_000355400.1,EmuJ_001129100.1,Novel00200,EmuJ_000355900.1,EmuJ_000901300.1,EmuJ_000494400.1,EmuJ_000317500.1,EmuJ_000355500.1,EmuJ_000072900.1,EmuJ_000965200.1,EmuJ_000763900.1,EmuJ_000355300.1,EmuJ_000656900.1,EmuJ_000343700.1,EmuJ_000618250.1,EmuJ_001172600.1,EmuJ_000661800.1,EmuJ_000746800.1,EmuJ_000597400.1,EmuJ_001030900.1,EmuJ_001021500.1
GO:0005342	organic acid transmembrane transporter activity	molecular_function	0.001631	0.25182	EmuJ_000009500.1,EmuJ_001168200.1,EmuJ_000597400.1,EmuJ_000469500.1
GO:0046943	carboxylic acid transmembrane transporter activity	molecular_function	0.001631	0.25182	EmuJ_000469500.1,EmuJ_001168200.1,EmuJ_000597400.1,EmuJ_000009500.1
GO:0015849	organic acid transport	biological_process	0.0016991	0.25182	EmuJ_000009500.1,EmuJ_000469500.1,EmuJ_000597400.1,EmuJ_001168200.1
GO:0046942	carboxylic acid transport	biological_process	0.0016991	0.25182	EmuJ_000469500.1,EmuJ_000597400.1,EmuJ_001168200.1,EmuJ_000009500.1
GO:0008514	organic anion transmembrane transporter activity	molecular_function	0.0018506	0.2633	EmuJ_000597400.1,EmuJ_001168200.1,EmuJ_000469500.1,EmuJ_000009500.1
GO:0015711	organic anion transport	biological_process	0.0019246	0.2633	EmuJ_000009500.1,EmuJ_000597400.1,EmuJ_001168200.1,EmuJ_000469500.1
GO:0008028	monocarboxylic acid transmembrane transporter activity	molecular_function	0.0020816	0.27423	EmuJ_000597400.1,EmuJ_000009500.1
GO:0034219	carbohydrate transmembrane transport	biological_process	0.0037169	0.47217	EmuJ_000597400.1,EmuJ_000009500.1
GO:0009165	nucleotide biosynthetic process	biological_process	0.0048079	0.58556	EmuJ_000519900.1,EmuJ_000980100.1,EmuJ_001167200.1,EmuJ_000834600.1,EmuJ_000483100.1
GO:0016830	carbon-carbon lyase activity	molecular_function	0.0049387	0.58556	EmuJ_000392000.1,Novel00573,EmuJ_000548500.1,EmuJ_000980100.1
