# Supplementary material for: Three-dimensional hepatocyte culture system for the study of Echinococcus multilocularis larval development
Source: PLoS Negl Trop Dis. 2018 Mar 14;12(3):e0006309. doi: 10.1371/journal.pntd.0006309 (PMC5868855; doi:10.1371/journal.pntd.0006309)
Supplement: S5 Table — (XLSX) [file pntd.0006309.s016.xlsx]

## Sheet: Table S5
S5 Table. The details of KEGG Pathway enrich result of down regulated genes.
Term	ID	P-Value	Corrected P-Value	Input
Neuroactive ligand-receptor interaction	smm04080	8.55584e-13	2.48119e-11	EmuJ_000977600.1|EmuJ_000074700.1|EmuJ_000077100.1|EmuJ_000817000.1|EmuJ_000815100.1|EmuJ_000668200.1|EmuJ_000929200.1|EmuJ_001171200.1|EmuJ_000598600.1|EmuJ_000506600.1|EmuJ_000645700.1
ECM-receptor interaction	smm04512	0.00170114	0.0246665	EmuJ_001060700.1|EmuJ_000524200.1|EmuJ_000823800.1
Wnt signaling pathway	smm04310	0.0084022	0.0791	EmuJ_000849300.1|EmuJ_000838700.1|EmuJ_000085700.1|EmuJ_000804000.1
Phagosome	smm04145	0.0109103	0.0791	EmuJ_000849300.1|EmuJ_000588900.1|EmuJ_000955100.1|EmuJ_001081200.1
Purine metabolism	smm00230	0.0406929	0.20877	EmuJ_000114000.1|EmuJ_000638900.1|EmuJ_000554500.1|EmuJ_000363800.1|EmuJ_000924000.1
Glutathione metabolism	smm00480	0.0431938	0.20877	EmuJ_000535300.1|EmuJ_000806300.1
Base excision repair	smm03410	0.0829651	0.343713	EmuJ_000393250.1|EmuJ_000566800.1
Histidine metabolism	smm00340	0.119794	0.370602	EmuJ_000530400.1
Metabolism of xenobiotics by cytochrome P450	smm00980	0.119794	0.370602	EmuJ_000535300.1
Nitrogen metabolism	smm00910	0.138337	0.370602	EmuJ_000162700.1
Sulfur metabolism	smm00920	0.156496	0.370602	EmuJ_000924000.1
Phosphatidylinositol signaling system	smm04070	0.159257	0.370602	EmuJ_000350400.1|EmuJ_000605300.1
Selenocompound metabolism	smm00450	0.174278	0.370602	EmuJ_000924000.1
Arachidonic acid metabolism	smm00590	0.191691	0.370602	EmuJ_000806300.1
Hedgehog signaling pathway	smm04340	0.191691	0.370602	EmuJ_000804000.1
Tryptophan metabolism	smm00380	0.208743	0.378346	EmuJ_000530400.1
Notch signaling pathway	smm04330	0.257803	0.439781	EmuJ_000744300.1
Sphingolipid metabolism	smm00600	0.303867	0.482852	EmuJ_000356600.1
Glycosylphosphatidylinositol(GPI)-anchor biosynthesis	smm00563	0.318587	0.482852	EmuJ_000175300.1
Arginine and proline metabolism	smm00330	0.333001	0.482852	EmuJ_000530400.1
