# Supplementary material for: Three-dimensional hepatocyte culture system for the study of Echinococcus multilocularis larval development
Source: PLoS Negl Trop Dis. 2018 Mar 14;12(3):e0006309. doi: 10.1371/journal.pntd.0006309 (PMC5868855; doi:10.1371/journal.pntd.0006309)
Supplement: S6 Table — (XLSX) [file pntd.0006309.s017.xlsx]

## Sheet: S6 Table
S6 Table. The details of KEGG Pathway enrichment result of up regulated genes.
Term	ID	Input number	Background number	P-Value	Corrected P-Value	Input
Galactose metabolism	smm00052	3	15	0.00353478	0.0851819	EmuJ_001142200.1|EmuJ_000741700.1|EmuJ_000571500.1
Folate biosynthesis	smm00790	2	7	0.0102105	0.0851819	EmuJ_000393400.1|EmuJ_000393300.1
Drug metabolism - other enzymes	smm00983	2	8	0.0126195	0.0851819	EmuJ_000392000.1|EmuJ_000758800.1
ABC transporters	smm02010	2	8	0.0126195	0.0851819	EmuJ_000519900.1|EmuJ_000901300.1
SNARE interactions in vesicular transport	smm04130	2	15	0.0352478	0.176454	EmuJ_000494400.1|EmuJ_000746800.1
Fructose and mannose metabolism	smm00051	2	16	0.039212	0.176454	EmuJ_000571500.1|EmuJ_000980100.1
Amino sugar and nucleotide sugar metabolism	smm00520	2	24	0.0761915	0.293882	EmuJ_001142200.1|EmuJ_000571500.1
Metabolic pathways	smm01100	13	486	0.0898231	0.303153	EmuJ_000392000.1|EmuJ_000741700.1|EmuJ_001142200.1|EmuJ_000393300.1|EmuJ_000980100.1|EmuJ_000107200.1|EmuJ_001031000.1|EmuJ_000758800.1|EmuJ_000571500.1|EmuJ_000393400.1|EmuJ_000317500.1|EmuJ_001035700.1|EmuJ_000223800.1
Glycolysis / Gluconeogenesis	smm00010	2	30	0.108829	0.308651	EmuJ_000571500.1|EmuJ_000980100.1
Carbon metabolism	smm01200	3	65	0.117541	0.308651	EmuJ_000317500.1|EmuJ_000571500.1|EmuJ_000980100.1
Glycosaminoglycan biosynthesis - heparan sulfate / heparin	smm00534	1	8	0.14861	0.308651	EmuJ_001031000.1
2-Oxocarboxylic acid metabolism	smm01210	1	8	0.14861	0.308651	EmuJ_000317500.1
Other glycan degradation	smm00511	1	8	0.14861	0.308651	EmuJ_000741700.1
Biosynthesis of amino acids	smm01230	2	40	0.169381	0.326664	EmuJ_000317500.1|EmuJ_000980100.1
Alanine, aspartate and glutamate metabolism	smm00250	1	14	0.235412	0.372841	EmuJ_000317500.1
Starch and sucrose metabolism	smm00500	1	14	0.235412	0.372841	EmuJ_000571500.1
Porphyrin and chlorophyll metabolism	smm00860	1	15	0.249009	0.372841	EmuJ_000107200.1
Glycine, serine and threonine metabolism	smm00260	1	15	0.249009	0.372841	EmuJ_000107200.1
Sphingolipid metabolism	smm00600	1	16	0.262369	0.372841	EmuJ_000741700.1
Pentose phosphate pathway	smm00030	1	21	0.325751	0.439763	EmuJ_000980100.1
