# Supplementary material for: Three-dimensional hepatocyte culture system for the study of Echinococcus multilocularis larval development
Source: PLoS Negl Trop Dis. 2018 Mar 14;12(3):e0006309. doi: 10.1371/journal.pntd.0006309 (PMC5868855; doi:10.1371/journal.pntd.0006309)
Supplement: S7 Table — (XLSX) [file pntd.0006309.s018.xlsx]

## Sheet: S7 Table
S7 Table. Information and primer details of the 2 house-keeping genes and the 40 randomly selected genes.
Gene Name/Gene ID	General information		Primer details
	Location	Product description	Forward/reverse (F/R)	Primer sequence (5’-3’)	Temperature (°C)	Predicted sizes (bp)
GAPDH/EmuJ_001101100 (Housekeeping gene)	pathogen_EmW_scaffold_04 : 12719502-12720 518	Glyceraldehyde 3 phosphate dehydrogenase	F	GAAGTTGGTGGATGGTCCTAAT	57.4	217
			R	CTGTTCGTAAGTGGCAGGTTT	57.2
Actin/EmuJ_000916000 (Housekeeping gene)	pathogen_EmW_scaffold_02 : 1377277-1378401	Actin	F	CCTTGACTTTGACATTCTTGGC	59.1	131
			R	TGAGATTGACTTACGGCGGA	59
EmuJ_000679800	pathogen_EmW_scaffold_05 : 11626217-11627998	Expressed protein	F	TGGTGCTTAGTGAAGGGTCTG	57.7	243
			R	AGGGGCTTTGATTTTAGGTTG	58.2
EmuJ_000681800	pathogen_EMU_contig_0129 : 16777-17167	Expressed protein	F	ATCCCTTTGAATTGCCACTG	57.4	114
			R	GCGTTTTGTTGACCTTGACTC	57.4
EmuJ_000681900	pathogen_EMU_contig_0129 : 21679-23308	Expressed protein	F	CGTTGGCTTATGGTTGTTGG	59	114
			R	GGCTGCATGGACTTGTTGAA	59.1
EmuJ_001084300	pathogen_EmW_scaffold_02 : 15558342-15558740	Expressed protein	F	TGTTCATGCCCTAGTGAAGTGT	57.3	84
			R	ATCGGTTAGCTCCTCATCCTC	57.6
EmuJ_001084400	pathogen_EmW_scaffold_02 : 15566560-15566880	Expressed conserved protein	F	GAGATTCCTTCAGTGACTTCGG	58.1	182
			R	TGTGCTGATGGCTGAACCTAC	58.4
EmuJ_001086100	pathogen_EmW_scaffold_04 : 13707025-13707341	Expressed conserved protein	F	TTCCTCCACTGCTCCTTTTCT	58.3	133
			R	AATCCACTCTTCTTGCCATCTT	57.5
P2rx4.2/EmuJ_000977600	pathogen_EmW_scaffold_02 : 5459469-5465466	p2X purinoceptor 4	F	CGATACAGTGTCCCGTTTTCC	59.5	193
			R	TGCGATACTTCTTGCGTTGC	59.9
EmuJ_000074700	pathogen_EmW_scaffold_03 : 12316478-12327200	Tachykinin peptides receptor 99D	F	TAAGCCGCATAACCGTGTC	57	120
			R	CTTCTTAGGGGAATAGATGACCA	57.4
AlstR/ EmuJ_000077100	pathogen_EmW_scaffold_03 : 12034974-12036227	Allatostatin A receptor	F	TAGTTTAGTGGCTTTCCGTTTG	57.2	104
			R	GCATCTTCTACAGCATCCTCCT	57.9
Chrm2/ EmuJ_000817000	pathogen_EmW_scaffold_01 : 7475768-7478239	G protein linked acetylcholine receptor gar 2a	F	GTTTGGGGAATCATACCACTTG	58.7	168
			R	CCATAGTAGGGCATCGCATC	58
P2rx4.3/ EmuJ_000815100	pathogen_EmW_scaffold_01 : 7301398-7303038	p2X purinoceptor 4	F	TGGGTAAACAGCGTCCAGTAA	58.4	97
			R	AATAAGGTGCCTGAGGAGTTTG	58.1
EmuJ_000668200	pathogen_EmW_scaffold_05 : 10594592-10598804	Glycine receptor subunit alpha 1	F	CATGCCGCAGAGCAGAATT	59.4	86
			R	GAAGTGACCCGATGTTTTGTTT	58.5
EmuJ_000506600	pathogen_EmW_scaffold_03 : 822938-824783	Glycine receptor subunit alpha 1	F	GCCATCTTCAGTTTCTTCATCC	58.1	144
			R	GCCCTCATTCAAGCCATCTAT	58.5
EmuJ_000849300	pathogen_EmW_scaffold_01 : 10129038-10130363	Rho GTP binding protein RhoG	F	ATTATGAAGGAAAGAAGGTCGC	57.5	138
			R	TCCGAAAACTGGTAATCAAGC	57.3
SFRP/ EmuJ_000838700	pathogen_EmW_scaffold_01 : 9335870-9340937	Secreted frizzled protein	F	TTTCCCCATTTCAGAAGACCT	58	191
			R	AAACGAAAACTGGCGACTTATC	58.4
EmuJ_000955100	pathogen_EmW_scaffold_02 : 3249706-3251101	Tubulin beta 2C chain	F	TGATTCGGTCCGCATACTCT	57.9	155
			R	CGTTGACTCTGTTTTGGATGTT	57
KADL.2/EmuJ_000114000	pathogen_EmW_scaffold_04 : 10843729-10850879	Adenylate kinase	F	AATGACAGGCTCAGTCTTCTCC	57.6	164
			R	AACAGGTTGCCCAATGCTT	57.8
PDE2.3/EmuJ_000363800	pathogen_EmW_scaffold_09 : 3643058-3649910	Calcium:calmodulin dependent 3'5' cyclic	F	GTGGTAGGGGTTCTTGTATTTGC	59.9	92
			R	CCTTTTGATTGCTCCAGATTGA	59.6
MGST2.1/ EmuJ_000535300	pathogen_EmW_scaffold_07 : 4001691-4004997	Glutathione s transferase mu	F	ACAAGAGGCTTTGGCAGTTTT	58.6	193
			R	GGACCAGTTTTCGCATAGGAC	58.8
EmuJ_000393250	pathogen_EmW_scaffold_09 : 469797-474555	G:T mismatch specific TDG	F	GTACATTTCGCACTCACCTGG	58	197
			R	GCTCCTCACAACAACACTCACA	58.3
PARP6.3/ EmuJ_000566800	pathogen_EmW_scaffold_05 : 11806023-11806798	Poly adp ribose polymerase	F	GCGGATTTGCTTGCCATA	57.7	114
			R	TGCTTATTTGTGCTCCCCTC	57.8
EmuJ_000131300	pathogen_EmW_scaffold_05 : 267513-269359	Expressed conserved protein	F	GCCTGAACTATCAATGGCACTG	59.9	146
			R	TGACTCATAAAGGGCAGTGGTT	59
EmuJ_000131400	pathogen_EmW_scaffold_05 : 259013-262447	Expressed conserved protein	F	CATCCATTGCTTACAAGACACC	57.4	136
			R	CAGATAGTTGGGACCACGAGA	57.4
EmuJ_000355300	pathogen_EmW_scaffold_09 : 2836651-2837889	Tetraspanin	F	ATGGCAACAATGGACGCA	58.3	108
			R	CAATACTAAGGCAGCCCAAAAC	58.9
EmuJ_001201300	athogen_EmW_scaffold_01 : 19921551-19922305	Expressed conserved protein	F	CCGAACAAGGCTTTTGACAG	58.3	174
			R	CGCTTCTGCCAGTATCCATT	57.9
GALK1.2 /EmuJ_001142200	pathogen_EmW_scaffold_08 : 1124322-1129919	Galactokinase	F	TTTTGGAGGGGATTTGCG	59.1	232
			R	GGGGACTTCGTATGCTGGTAA	59.3
BGAL9/ EmuJ_000741700	pathogen_EmW_scaffold_01 : 287173-292944	Beta galactosidase	F	TCTTTCAGGGCATAGTTGGG	57.7	175
			R	GCGACTTCCTTGACTTTTCTTAG	57.7
HXK8.1/ EmuJ_000571500	pathogen_EmW_scaffold_01 : 16256846-16258724	Hexokinase	F	GGTGCCAACAGTGTCGTTCA	59.7	231
			R	GCAGATTTCCCGATTTCCTT	58.5
PPBT.3/ EmuJ_000393400	pathogen_EmW_scaffold_09 : 462771-464751	Alkaline phosphatase	F	GACAGTCTCGCTCAAATCGC	58.1	200
			R	CGTAGTTTTCTCAGCAGCACAA	58.5
PPBT.4/ EmuJ_000393300	pathogen_EmW_scaffold_09 : 466493-468576	Intestinal type alkaline phosphatase 1	F	TGACCATAGCAACCAGAAGGA	58	190
			R	TAATAGGCACCAAGACTAGGACAG	57.9
PYRE2/ EmuJ_000392000	pathogen_EmW_scaffold_09 : 575123-577351	Uridine 5' monophosphate synthase	F	TTGAGGAGGTTTTGGGTGG	57.9	239
			R	TTGATTGAGGGCATCTGGAA	58.6
HPRT.1/ EmuJ_000758800	pathogen_EmW_scaffold_01 : 2191458-2193680	Hypoxanthine guanine phosphoribosyltransferase	F	ACCGTGGATAAAACGCTGAA	58.2	213
			R	AAACTGCGAAATCTCATAGGCT	58.1
EmuJ_000494400	pathogen_EmW_scaffold_03 : 2060228-2061995	Vesicle associated membrane protein	F	TTACTTGGAATCATCTTCTGCG	57.5	243
			R	CCAAAGACTTGTTGAGGTGTGA	57.6
EmuJ_000746800	pathogen_EmW_scaffold_01 : 802168-809573	Syntaxin 1a	F	GTGAGTCCCTCGTCCTGAAA	57.1	92
			R	GATACTGAAAGAGCACGCAAAA	57.8
ALDCB.4/EmuJ_000980100	pathogen_EmW_scaffold_02 : 5642667-5645552	Fructose 16 bisphosphate aldolase	F	GAACTTATGGCGGGTGGATT	59	188
			R	TACGACAGGCTAAACGCAGAA	58.9
AB11C.10 /EmuJ_000901300	pathogen_EmW_scaffold_01 : 14447186-14454540	ATP binding cassette subfamily B MDR TAP	F	GACGAGGTAAGCATAAAACGAA	57.1	77
			R	AGACAAGGCAAAGGTCACAAA	57.4
EmuJ_001031000	pathogen_EmW_scaffold_02 : 10132255-10138556	Exostosin 1	F	TTCCTACCCGCTCACAAAGA	58.2	133
			R	AAAGTCGCAGCATCCTCAAT	57.3
ALA2.1/ EmuJ_000317500	pathogen_EmW_scaffold_10 : 235760-246261	Alanine aminotransferase 2	F	AAAGTATCTGCCGCTATTCCA	57.2	184
			R	CCATCAGTCAACCATTTCCAT	57.1
EmuJ_000552500	pathogen_EmW_scaffold_07 : 5955921-5957965	Expressed conserved protein	F	GTGAAAGCGATAAGAAGAACGG	58.8	197
			R	TCAGAGGCAGGAATGGGTAAT	58.7
EmuJ_000950500	pathogen_EmW_scaffold_02 : 2784373-2787700	Expressed conserved protein	F	TTTCCCATCCTTACCCCATA	57	241
			R	GGAGATTCATCCCTAAAGCAGA	58
