# Supplementary material for: Three-dimensional hepatocyte culture system for the study of Echinococcus multilocularis larval development
Source: PLoS Negl Trop Dis. 2018 Mar 14;12(3):e0006309. doi: 10.1371/journal.pntd.0006309 (PMC5868855; doi:10.1371/journal.pntd.0006309)
Supplement: S8 Table — (XLSX) [file pntd.0006309.s019.xlsx]

## Sheet: S8 Table 
	S8 Table. Summary of RNA-Seq read mapping.
	Sample name	Protoscoleces 1	Protoscoleces 2	Protoscoleces 3	Vesicles 1	Vesicles 2	Vesicles 3
	Total reads	44134980	44591426	45019542	40835164	46103040	40915212
	Total mapped	35519138 (80.48%)	35940689 (80.6%)	36042645 (80.06%)	35667664 (87.35%)	40387918 (87.6%)	35446315 (86.63%)
	Multiple mapped	1556979 (3.53%)	1539322 (3.45%)	1548672(3.44%)	1852419 (4.54%)	2033998 (4.41%)	1794024 (4.38%)
	Uniquely mapped	33962159 (76.95%)	34402285 (77.15%)	34493973 (76.62%)	33815245 (82.81%)	38353920 (83.19%)	33652291 (82.25%)
	Read-1	17246206 (39.08%)	17270259 (38.73%)	17733198 (39.39%)	17248153 (42.24%)	19528756 (42.36%)	17162277 (41.95%)
	Read-2	16715953 (37.87%)	16686112 (37.42%)	16760775 (37.23%)	16567092 (40.57%)	18825164 (40.83%)	16490014 (40.3%)
	Reads map to '+'	17360564 (39.34%)	17809816 (39.94%)	17760209 (39.45%)	17062190 (41.78%)	19343171 (41.96%)	17052182 (41.68%)
	Reads map to '-'	16601595 (37.62%)	16596928 (37.22%)	16279066 (36.16%)	16753055 (41.03%)	19010749 (41.24%)	16600109 (40.57%)
	Non-splice reads	24024954 (54.44%)	24065993 (53.97%)	23725299 (52.7%)	22290021 (54.59%)	25231777 (54.73%)	22403530 (54.76%)
	Splice reads	9937205 (22.52%)	10336293 (23.18%)	10768674 (23.92%)	11525224 (28.22%)	13122143 (28.46%)	11248761 (27.49%)
